# Supplementary material for: Ensuring confidentiality and privacy of cloud data using a non-deterministic cryptographic scheme
Source: PLoS One. 2023 Feb 9;18(2):e0274628. doi: 10.1371/journal.pone.0274628 (PMC9910760; doi:10.1371/journal.pone.0274628)
Supplement: S1 Dataset — (TXT) [file pone.0274628.s001.txt]

Go.	Va !	CC-BY 2.0 (France) Attribution: tatoeba.org #2877272 (CM) & #1158250 (Wittydev)
Hi.	Salut !	CC-BY 2.0 (France) Attribution: tatoeba.org #538123 (CM) & #509819 (Aiji)
Hi.	Salut.	CC-BY 2.0 (France) Attribution: tatoeba.org #538123 (CM) & #4320462 (gillux)
Run!	Cours !	CC-BY 2.0 (France) Attribution: tatoeba.org #906328 (papabear) & #906331 (sacredceltic)
Run!	Courez !	CC-BY 2.0 (France) Attribution: tatoeba.org #906328 (papabear) & #906332 (sacredceltic)
Who?	Qui ?	CC-BY 2.0 (France) Attribution: tatoeba.org #2083030 (CK) & #4366796 (gillux)
Wow!	Ça alors !	CC-BY 2.0 (France) Attribution: tatoeba.org #52027 (Zifre) & #374631 (zmoo)
Fire!	Au feu !	CC-BY 2.0 (France) Attribution: tatoeba.org #1829639 (Spamster) & #4627939 (sacredceltic)
Help!	À l'aide !	CC-BY 2.0 (France) Attribution: tatoeba.org #435084 (lukaszpp) & #128430 (sysko)
Jump.	Saute.	CC-BY 2.0 (France) Attribution: tatoeba.org #631038 (Shishir) & #2416938 (Micsmithel)
Stop!	Ça suffit !	CC-BY 2.0 (France) Attribution: tatoeba.org #448320 (FeuDRenais) & #516030 (Goofy)
Stop!	Stop !	CC-BY 2.0 (France) Attribution: tatoeba.org #448320 (FeuDRenais) & #626567 (U2FS)
Stop!	Arrête-toi !	CC-BY 2.0 (France) Attribution: tatoeba.org #448320 (FeuDRenais) & #1157663 (sacredceltic)
Wait!	Attends !	CC-BY 2.0 (France) Attribution: tatoeba.org #1744314 (belgavox) & #1157682 (sacredceltic)
Wait!	Attendez !	CC-BY 2.0 (France) Attribution: tatoeba.org #1744314 (belgavox) & #1157684 (sacredceltic)
Go on.	Poursuis.	CC-BY 2.0 (France) Attribution: tatoeba.org #2230774 (CK) & #588132 (sacredceltic)
Go on.	Continuez.	CC-BY 2.0 (France) Attribution: tatoeba.org #2230774 (CK) & #6463161 (Aiji)
Go on.	Poursuivez.	CC-BY 2.0 (France) Attribution: tatoeba.org #2230774 (CK) & #6463162 (Aiji)
Hello!	Bonjour !	CC-BY 2.0 (France) Attribution: tatoeba.org #373330 (CK) & #373345 (Aiji)
Hello!	Salut !	CC-BY 2.0 (France) Attribution: tatoeba.org #373330 (CK) & #509819 (Aiji)
I see.	Je comprends.	CC-BY 2.0 (France) Attribution: tatoeba.org #2111796 (CK) & #1511205 (Hikari)
I try.	J'essaye.	CC-BY 2.0 (France) Attribution: tatoeba.org #20776 (CK) & #1133630 (nimfeo)
I won!	J'ai gagné !	CC-BY 2.0 (France) Attribution: tatoeba.org #2005192 (CK) & #2005252 (sacredceltic)
I won!	Je l'ai emporté !	CC-BY 2.0 (France) Attribution: tatoeba.org #2005192 (CK) & #2005253 (sacredceltic)
I won.	J’ai gagné.	CC-BY 2.0 (France) Attribution: tatoeba.org #5828608 (CK) & #7700885 (sacredceltic)
Oh no!	Oh non !	CC-BY 2.0 (France) Attribution: tatoeba.org #1299275 (CK) & #1299284 (sacredceltic)
Attack!	Attaque !	CC-BY 2.0 (France) Attribution: tatoeba.org #1972610 (CK) & #1973495 (sacredceltic)
Attack!	Attaquez !	CC-BY 2.0 (France) Attribution: tatoeba.org #1972610 (CK) & #1973496 (sacredceltic)
Cheers!	Santé !	CC-BY 2.0 (France) Attribution: tatoeba.org #487006 (human600) & #9385 (sacredceltic)
Cheers!	À votre santé !	CC-BY 2.0 (France) Attribution: tatoeba.org #487006 (human600) & #11581 (Lulantis)
Cheers!	Merci !	CC-BY 2.0 (France) Attribution: tatoeba.org #487006 (human600) & #374826 (sysko)
Cheers!	Tchin-tchin !	CC-BY 2.0 (France) Attribution: tatoeba.org #487006 (human600) & #6036027 (PERCE_NEIGE)
Get up.	Lève-toi.	CC-BY 2.0 (France) Attribution: tatoeba.org #896158 (pauldhunt) & #886122 (U2FS)
Go now.	Va, maintenant.	CC-BY 2.0 (France) Attribution: tatoeba.org #2230771 (CK) & #6468587 (Aiji)
Go now.	Allez-y maintenant.	CC-BY 2.0 (France) Attribution: tatoeba.org #2230771 (CK) & #6468588 (Aiji)
Go now.	Vas-y maintenant.	CC-BY 2.0 (France) Attribution: tatoeba.org #2230771 (CK) & #6468589 (Aiji)
Got it!	J'ai pigé !	CC-BY 2.0 (France) Attribution: tatoeba.org #320484 (CM) & #2368356 (sacredceltic)
Got it!	Compris !	CC-BY 2.0 (France) Attribution: tatoeba.org #320484 (CM) & #2368357 (sacredceltic)
Got it?	Pigé ?	CC-BY 2.0 (France) Attribution: tatoeba.org #455353 (FeuDRenais) & #455358 (qdii)
Got it?	Compris ?	CC-BY 2.0 (France) Attribution: tatoeba.org #455353 (FeuDRenais) & #455605 (chtof)
Got it?	T'as capté ?	CC-BY 2.0 (France) Attribution: tatoeba.org #455353 (FeuDRenais) & #536561 (sacredceltic)
Hop in.	Monte.	CC-BY 2.0 (France) Attribution: tatoeba.org #1111548 (Scott) & #1111572 (sacredceltic)
Hop in.	Montez.	CC-BY 2.0 (France) Attribution: tatoeba.org #1111548 (Scott) & #1111573 (sacredceltic)
Hug me.	Serre-moi dans tes bras !	CC-BY 2.0 (France) Attribution: tatoeba.org #1852504 (CK) & #1846386 (sacredceltic)
Hug me.	Serrez-moi dans vos bras !	CC-BY 2.0 (France) Attribution: tatoeba.org #1852504 (CK) & #1846388 (sacredceltic)
I fell.	Je suis tombée.	CC-BY 2.0 (France) Attribution: tatoeba.org #3824714 (CK) & #4678646 (sacredceltic)
I fell.	Je suis tombé.	CC-BY 2.0 (France) Attribution: tatoeba.org #3824714 (CK) & #4678647 (sacredceltic)
I know.	Je sais.	CC-BY 2.0 (France) Attribution: tatoeba.org #319990 (CK) & #134976 (sacredceltic)
I left.	Je suis parti.	CC-BY 2.0 (France) Attribution: tatoeba.org #2307509 (erikspen) & #2307644 (sacredceltic)
I left.	Je suis partie.	CC-BY 2.0 (France) Attribution: tatoeba.org #2307509 (erikspen) & #2307645 (sacredceltic)
I lied.	J'ai menti.	CC-BY 2.0 (France) Attribution: tatoeba.org #3935374 (gianich73) & #7581897 (Micsmithel)
I lost.	J'ai perdu.	CC-BY 2.0 (France) Attribution: tatoeba.org #1755073 (Eldad) & #4678706 (sacredceltic)
I paid.	J’ai payé.	CC-BY 2.0 (France) Attribution: tatoeba.org #5828610 (CK) & #7700893 (sacredceltic)
I'm 19.	J'ai 19 ans.	CC-BY 2.0 (France) Attribution: tatoeba.org #442400 (sacredceltic) & #9994 (sacredceltic)
I'm OK.	Je vais bien.	CC-BY 2.0 (France) Attribution: tatoeba.org #433763 (CK) & #488439 (Anthaus)
I'm OK.	Ça va.	CC-BY 2.0 (France) Attribution: tatoeba.org #433763 (CK) & #744360 (Christiane)
Listen.	Écoutez !	CC-BY 2.0 (France) Attribution: tatoeba.org #1913088 (CK) & #827098 (sacredceltic)
No way!	C'est pas possible !	CC-BY 2.0 (France) Attribution: tatoeba.org #2175 (CS) & #3316 (trotter)
No way!	Impossible !	CC-BY 2.0 (France) Attribution: tatoeba.org #2175 (CS) & #3997 (TRANG)
No way!	En aucun cas.	CC-BY 2.0 (France) Attribution: tatoeba.org #2175 (CS) & #553061 (sacredceltic)
No way!	Sans façons !	CC-BY 2.0 (France) Attribution: tatoeba.org #2175 (CS) & #560949 (sacredceltic)
No way!	C'est hors de question !	CC-BY 2.0 (France) Attribution: tatoeba.org #2175 (CS) & #1141489 (Rovo)
No way!	Il n'en est pas question !	CC-BY 2.0 (France) Attribution: tatoeba.org #2175 (CS) & #1481211 (Rovo)
No way!	C'est exclu !	CC-BY 2.0 (France) Attribution: tatoeba.org #2175 (CS) & #1673264 (sacredceltic)
No way!	En aucune manière !	CC-BY 2.0 (France) Attribution: tatoeba.org #2175 (CS) & #2222344 (sacredceltic)
No way!	Hors de question !	CC-BY 2.0 (France) Attribution: tatoeba.org #2175 (CS) & #3216912 (Dreamk33)
Really?	Vraiment ?	CC-BY 2.0 (France) Attribution: tatoeba.org #373216 (kotobaboke) & #135244 (gillux)
Really?	Vrai ?	CC-BY 2.0 (France) Attribution: tatoeba.org #373216 (kotobaboke) & #1158518 (sacredceltic)
Really?	Ah bon ?	CC-BY 2.0 (France) Attribution: tatoeba.org #373216 (kotobaboke) & #4722682 (gillux)
Thanks.	Merci !	CC-BY 2.0 (France) Attribution: tatoeba.org #2057650 (nava) & #374826 (sysko)
We try.	On essaye.	CC-BY 2.0 (France) Attribution: tatoeba.org #247763 (CK) & #4533875 (pfpillon)
We won.	Nous avons gagné.	CC-BY 2.0 (France) Attribution: tatoeba.org #2107675 (CK) & #2109514 (sacredceltic)
We won.	Nous gagnâmes.	CC-BY 2.0 (France) Attribution: tatoeba.org #2107675 (CK) & #2109516 (sacredceltic)
We won.	Nous l'avons emporté.	CC-BY 2.0 (France) Attribution: tatoeba.org #2107675 (CK) & #2109517 (sacredceltic)
We won.	Nous l'emportâmes.	CC-BY 2.0 (France) Attribution: tatoeba.org #2107675 (CK) & #2109518 (sacredceltic)
Ask Tom.	Demande à Tom.	CC-BY 2.0 (France) Attribution: tatoeba.org #1954263 (CK) & #2013783 (Sbgodin)
Awesome!	Fantastique !	CC-BY 2.0 (France) Attribution: tatoeba.org #433512 (CK) & #10876 (sacredceltic)
Be calm.	Sois calme !	CC-BY 2.0 (France) Attribution: tatoeba.org #1916317 (CK) & #1916590 (sacredceltic)
Be calm.	Soyez calme !	CC-BY 2.0 (France) Attribution: tatoeba.org #1916317 (CK) & #1916591 (sacredceltic)
Be calm.	Soyez calmes !	CC-BY 2.0 (France) Attribution: tatoeba.org #1916317 (CK) & #1916592 (sacredceltic)
Be cool.	Sois détendu !	CC-BY 2.0 (France) Attribution: tatoeba.org #1860752 (CK) & #2077411 (sacredceltic)
Be fair.	Sois juste !	CC-BY 2.0 (France) Attribution: tatoeba.org #1916316 (CK) & #1916596 (sacredceltic)
Be fair.	Soyez juste !	CC-BY 2.0 (France) Attribution: tatoeba.org #1916316 (CK) & #1916597 (sacredceltic)
Be fair.	Soyez justes !	CC-BY 2.0 (France) Attribution: tatoeba.org #1916316 (CK) & #1916598 (sacredceltic)
Be fair.	Sois équitable !	CC-BY 2.0 (France) Attribution: tatoeba.org #1916316 (CK) & #1916599 (sacredceltic)
Be fair.	Soyez équitable !	CC-BY 2.0 (France) Attribution: tatoeba.org #1916316 (CK) & #1916601 (sacredceltic)
Be fair.	Soyez équitables !	CC-BY 2.0 (France) Attribution: tatoeba.org #1916316 (CK) & #1916603 (sacredceltic)
Be kind.	Sois gentil.	CC-BY 2.0 (France) Attribution: tatoeba.org #1916315 (CK) & #1916607 (sacredceltic)
Be nice.	Sois gentil !	CC-BY 2.0 (France) Attribution: tatoeba.org #1916314 (CK) & #2077412 (sacredceltic)
Be nice.	Sois gentille !	CC-BY 2.0 (France) Attribution: tatoeba.org #1916314 (CK) & #2077413 (sacredceltic)
Be nice.	Soyez gentil !	CC-BY 2.0 (France) Attribution: tatoeba.org #1916314 (CK) & #2077414 (sacredceltic)
Be nice.	Soyez gentille !	CC-BY 2.0 (France) Attribution: tatoeba.org #1916314 (CK) & #2077415 (sacredceltic)
Be nice.	Soyez gentils !	CC-BY 2.0 (France) Attribution: tatoeba.org #1916314 (CK) & #2077416 (sacredceltic)
Be nice.	Soyez gentilles !	CC-BY 2.0 (France) Attribution: tatoeba.org #1916314 (CK) & #2077417 (sacredceltic)
Beat it.	Dégage !	CC-BY 2.0 (France) Attribution: tatoeba.org #37902 (CM) & #844993 (Corvus)
Call me.	Appelle-moi !	CC-BY 2.0 (France) Attribution: tatoeba.org #1553532 (CK) & #1803391 (sacredceltic)
Call me.	Appelez-moi !	CC-BY 2.0 (France) Attribution: tatoeba.org #1553532 (CK) & #1803394 (sacredceltic)
Call us.	Appelle-nous !	CC-BY 2.0 (France) Attribution: tatoeba.org #1916313 (CK) & #1922165 (sacredceltic)
Call us.	Appelez-nous !	CC-BY 2.0 (France) Attribution: tatoeba.org #1916313 (CK) & #1922168 (sacredceltic)
Come in.	Entrez !	CC-BY 2.0 (France) Attribution: tatoeba.org #348091 (Hertz) & #440075 (franzmimm)
Come in.	Entre.	CC-BY 2.0 (France) Attribution: tatoeba.org #348091 (Hertz) & #585174 (sacredceltic)
Come in.	Entre !	CC-BY 2.0 (France) Attribution: tatoeba.org #348091 (Hertz) & #1157671 (sacredceltic)
Come in.	Entrez !	CC-BY 2.0 (France) Attribution: tatoeba.org #348091 (Hertz) & #1157672 (sacredceltic)
Come on!	Allez !	CC-BY 2.0 (France) Attribution: tatoeba.org #24697 (CK) & #11608 (qdii)
Come on.	Allez !	CC-BY 2.0 (France) Attribution: tatoeba.org #1954266 (CK) & #1996167 (sacredceltic)
Come on.	Viens !	CC-BY 2.0 (France) Attribution: tatoeba.org #1954266 (CK) & #1996169 (sacredceltic)
Come on.	Venez !	CC-BY 2.0 (France) Attribution: tatoeba.org #1954266 (CK) & #2077418 (sacredceltic)
Drop it!	Laisse tomber !	CC-BY 2.0 (France) Attribution: tatoeba.org #1972621 (CK) & #1973430 (sacredceltic)
Drop it!	Laissez tomber !	CC-BY 2.0 (France) Attribution: tatoeba.org #1972621 (CK) & #1973431 (sacredceltic)
Drop it!	Laisse-le tomber !	CC-BY 2.0 (France) Attribution: tatoeba.org #1972621 (CK) & #1973433 (sacredceltic)
Drop it!	Laissez-le tomber !	CC-BY 2.0 (France) Attribution: tatoeba.org #1972621 (CK) & #1973434 (sacredceltic)
Get Tom.	Va chercher Tom.	CC-BY 2.0 (France) Attribution: tatoeba.org #1972633 (CK) & #7413924 (lbdx)
Get out!	Sortez !	CC-BY 2.0 (France) Attribution: tatoeba.org #266790 (CK) & #128393 (Archibald)
Get out!	Sors !	CC-BY 2.0 (France) Attribution: tatoeba.org #266790 (CK) & #1157665 (sacredceltic)
Get out!	Sortez !	CC-BY 2.0 (France) Attribution: tatoeba.org #266790 (CK) & #1157669 (sacredceltic)
Get out.	Sors.	CC-BY 2.0 (France) Attribution: tatoeba.org #22016 (Eldad) & #9480 (sysko)
Get out.	Casse-toi.	CC-BY 2.0 (France) Attribution: tatoeba.org #22016 (Eldad) & #956472 (sysko)
Go away!	Dégage !	CC-BY 2.0 (France) Attribution: tatoeba.org #433518 (CK) & #844993 (Corvus)
Go away!	Pars !	CC-BY 2.0 (France) Attribution: tatoeba.org #433518 (CK) & #1157650 (sacredceltic)
Go away.	Va te faire foutre !	CC-BY 2.0 (France) Attribution: tatoeba.org #433491 (CK) & #403910 (trotter)
Go away.	Pars !	CC-BY 2.0 (France) Attribution: tatoeba.org #433491 (CK) & #1157650 (sacredceltic)
Go away.	Dégage !	CC-BY 2.0 (France) Attribution: tatoeba.org #433491 (CK) & #1183771 (sacredceltic)
Go away.	Fous le camp !	CC-BY 2.0 (France) Attribution: tatoeba.org #433491 (CK) & #1183772 (sacredceltic)
Go away.	Pars d'ici.	CC-BY 2.0 (France) Attribution: tatoeba.org #433491 (CK) & #1226673 (rene1596)
Go away.	Va t'en !	CC-BY 2.0 (France) Attribution: tatoeba.org #433491 (CK) & #1271062 (sacredceltic)
Go away.	Disparais !	CC-BY 2.0 (France) Attribution: tatoeba.org #433491 (CK) & #1312667 (sacredceltic)
Go away.	Allez-vous en !	CC-BY 2.0 (France) Attribution: tatoeba.org #433491 (CK) & #1407068 (sacredceltic)
Go home.	Rentrez à la maison.	CC-BY 2.0 (France) Attribution: tatoeba.org #2230769 (CK) & #180836 (Romira)
Go home.	Rentre à la maison.	CC-BY 2.0 (France) Attribution: tatoeba.org #2230769 (CK) & #972709 (NomadSoul)
Go home.	Rentre chez toi.	CC-BY 2.0 (France) Attribution: tatoeba.org #2230769 (CK) & #7166299 (Micsmithel)
Go home.	Rentrez chez vous.	CC-BY 2.0 (France) Attribution: tatoeba.org #2230769 (CK) & #7166300 (Micsmithel)
Go slow.	Va doucement !	CC-BY 2.0 (France) Attribution: tatoeba.org #2254627 (_undertoad) & #5049993 (sacredceltic)
Go slow.	Allez doucement !	CC-BY 2.0 (France) Attribution: tatoeba.org #2254627 (_undertoad) & #5049994 (sacredceltic)
Goodbye!	Adieu !	CC-BY 2.0 (France) Attribution: tatoeba.org #516745 (minshirui) & #1143424 (sacredceltic)
Goodbye!	À la revoyure.	CC-BY 2.0 (France) Attribution: tatoeba.org #516745 (minshirui) & #1409984 (sysko)
Hang on!	Attends un peu !	CC-BY 2.0 (France) Attribution: tatoeba.org #1894404 (Spamster) & #1849920 (sacredceltic)
Hang on!	Attendez un peu !	CC-BY 2.0 (France) Attribution: tatoeba.org #1894404 (Spamster) & #1849921 (sacredceltic)
Hang on.	Tiens bon !	CC-BY 2.0 (France) Attribution: tatoeba.org #1972640 (CK) & #1973294 (sacredceltic)
Hang on.	Tenez bon !	CC-BY 2.0 (France) Attribution: tatoeba.org #1972640 (CK) & #1973295 (sacredceltic)
He quit.	Il laissa tomber.	CC-BY 2.0 (France) Attribution: tatoeba.org #1580339 (sam_m) & #896698 (sacredceltic)
He quit.	Il a laissé tomber.	CC-BY 2.0 (France) Attribution: tatoeba.org #1580339 (sam_m) & #1580438 (sacredceltic)
He runs.	Il court.	CC-BY 2.0 (France) Attribution: tatoeba.org #672254 (CK) & #672262 (gillux)
Help me!	Aide-moi !	CC-BY 2.0 (France) Attribution: tatoeba.org #1126684 (CK) & #1602205 (Petrus)
Help me.	Aide-moi.	CC-BY 2.0 (France) Attribution: tatoeba.org #266065 (Zifre) & #428130 (dominiko)
Help me.	Aidez-moi.	CC-BY 2.0 (France) Attribution: tatoeba.org #266065 (Zifre) & #463521 (sacredceltic)
Help us.	Aidez-nous !	CC-BY 2.0 (France) Attribution: tatoeba.org #2187193 (CK) & #2190377 (sacredceltic)
Help us.	Aide-nous !	CC-BY 2.0 (France) Attribution: tatoeba.org #2187193 (CK) & #2190378 (sacredceltic)
Hold it!	Ne bouge plus !	CC-BY 2.0 (France) Attribution: tatoeba.org #280203 (CK) & #4533882 (pfpillon)
Hold on.	Ne quittez pas.	CC-BY 2.0 (France) Attribution: tatoeba.org #1357000 (sacredceltic) & #722690 (qdii)
Hug Tom.	Fais un câlin à Tom.	CC-BY 2.0 (France) Attribution: tatoeba.org #2203860 (CK) & #6463239 (Aiji)
I agree.	Je suis du même avis.	CC-BY 2.0 (France) Attribution: tatoeba.org #436281 (lukaszpp) & #2300035 (nimfeo)
I cried.	J'ai pleuré.	CC-BY 2.0 (France) Attribution: tatoeba.org #5828613 (CK) & #7092208 (felix63)
I dozed.	Je me suis assoupi.	CC-BY 2.0 (France) Attribution: tatoeba.org #5828614 (CK) & #7711334 (sacredceltic)
I dozed.	Je me suis assoupie.	CC-BY 2.0 (France) Attribution: tatoeba.org #5828614 (CK) & #7711335 (sacredceltic)
I drive.	Je conduis.	CC-BY 2.0 (France) Attribution: tatoeba.org #5828615 (CK) & #2285485 (sacredceltic)
I smoke.	Je fume.	CC-BY 2.0 (France) Attribution: tatoeba.org #7538184 (CK) & #7713683 (sacredceltic)
I snore.	Je ronfle.	CC-BY 2.0 (France) Attribution: tatoeba.org #5828618 (CK) & #4863031 (Julien_PDC)
I stink.	Je pue.	CC-BY 2.0 (France) Attribution: tatoeba.org #7538186 (CK) & #7713672 (sacredceltic)
I stood.	Je me suis tenu debout.	CC-BY 2.0 (France) Attribution: tatoeba.org #5828619 (CK) & #7711307 (sacredceltic)
I stood.	Je me suis tenue debout.	CC-BY 2.0 (France) Attribution: tatoeba.org #5828619 (CK) & #7711308 (sacredceltic)
I swore.	J’ai promis.	CC-BY 2.0 (France) Attribution: tatoeba.org #5828620 (CK) & #7711337 (sacredceltic)
I swore.	J’ai juré.	CC-BY 2.0 (France) Attribution: tatoeba.org #5828620 (CK) & #7711338 (sacredceltic)
I tried.	J'essayai.	CC-BY 2.0 (France) Attribution: tatoeba.org #2283721 (CK) & #2285505 (sacredceltic)
I tried.	J'ai essayé.	CC-BY 2.0 (France) Attribution: tatoeba.org #2283721 (CK) & #2285506 (sacredceltic)
I tried.	J'ai tenté.	CC-BY 2.0 (France) Attribution: tatoeba.org #2283721 (CK) & #2285508 (sacredceltic)
I waved.	J’ai fait signe.	CC-BY 2.0 (France) Attribution: tatoeba.org #5828621 (CK) & #7711358 (sacredceltic)
I'll go.	J'irai.	CC-BY 2.0 (France) Attribution: tatoeba.org #1174876 (CK) & #3640827 (sacredceltic)
I'm Tom.	Je suis Tom.	CC-BY 2.0 (France) Attribution: tatoeba.org #2283732 (CK) & #3344396 (Aiji)
I'm fat.	Je suis gras.	CC-BY 2.0 (France) Attribution: tatoeba.org #1120816 (cntrational) & #1121071 (sacredceltic)
I'm fat.	Je suis gros.	CC-BY 2.0 (France) Attribution: tatoeba.org #1120816 (cntrational) & #1121073 (sacredceltic)
I'm fit.	Je suis en forme.	CC-BY 2.0 (France) Attribution: tatoeba.org #3330525 (CK) & #2802689 (nimfeo)
I'm hit!	Je suis touché !	CC-BY 2.0 (France) Attribution: tatoeba.org #1829472 (Spamster) & #1830978 (sacredceltic)
I'm hit!	Je suis touchée !	CC-BY 2.0 (France) Attribution: tatoeba.org #1829472 (Spamster) & #1830979 (sacredceltic)
I'm ill.	Je suis malade.	CC-BY 2.0 (France) Attribution: tatoeba.org #448236 (CK) & #459031 (sacredceltic)
I'm sad.	Je suis triste.	CC-BY 2.0 (France) Attribution: tatoeba.org #317741 (CK) & #333733 (sysko)
I'm shy.	Je suis timide.	CC-BY 2.0 (France) Attribution: tatoeba.org #2203346 (CK) & #2708372 (Aiji)
I'm wet.	Je suis mouillé.	CC-BY 2.0 (France) Attribution: tatoeba.org #1780075 (Spamster) & #1783817 (sacredceltic)
I'm wet.	Je suis mouillée.	CC-BY 2.0 (France) Attribution: tatoeba.org #1780075 (Spamster) & #1783818 (sacredceltic)
It's me!	C'est bibi !	CC-BY 2.0 (France) Attribution: tatoeba.org #1349952 (sacredceltic) & #819121 (U2FS)
Join us.	Joignez-vous.	CC-BY 2.0 (France) Attribution: tatoeba.org #1745546 (belgavox) & #881120 (sacredceltic)
Join us.	Joignez-vous à nous.	CC-BY 2.0 (France) Attribution: tatoeba.org #1745546 (belgavox) & #882091 (sacredceltic)
Keep it.	Garde-le !	CC-BY 2.0 (France) Attribution: tatoeba.org #1913087 (CK) & #1927913 (sacredceltic)
Keep it.	Gardez-le !	CC-BY 2.0 (France) Attribution: tatoeba.org #1913087 (CK) & #1927914 (sacredceltic)
Kiss me.	Embrasse-moi.	CC-BY 2.0 (France) Attribution: tatoeba.org #565931 (Fish) & #565943 (Archibald)
Kiss me.	Embrassez-moi.	CC-BY 2.0 (France) Attribution: tatoeba.org #565931 (Fish) & #565954 (Archibald)
Me, too.	Moi aussi.	CC-BY 2.0 (France) Attribution: tatoeba.org #321985 (CK) & #433586 (jerom)
Open up.	Ouvre-moi !	CC-BY 2.0 (France) Attribution: tatoeba.org #22061 (CM) & #14216 (gillux)
Open up.	Ouvre.	CC-BY 2.0 (France) Attribution: tatoeba.org #22061 (CM) & #862202 (U2FS)
Perfect!	Parfait !	CC-BY 2.0 (France) Attribution: tatoeba.org #374568 (blay_paul) & #13107 (gillux)
See you!	À plus tard !	CC-BY 2.0 (France) Attribution: tatoeba.org #1357251 (Eldad) & #12709 (sacredceltic)
See you!	À bientôt !	CC-BY 2.0 (France) Attribution: tatoeba.org #1357251 (Eldad) & #337862 (sysko)
See you!	À la prochaine !	CC-BY 2.0 (France) Attribution: tatoeba.org #1357251 (Eldad) & #591489 (qdii)
See you.	À plus.	CC-BY 2.0 (France) Attribution: tatoeba.org #1151432 (Roggy) & #13446 (sysko)
Show me.	Montre-moi !	CC-BY 2.0 (France) Attribution: tatoeba.org #1972649 (CK) & #1973011 (sacredceltic)
Show me.	Montrez-moi !	CC-BY 2.0 (France) Attribution: tatoeba.org #1972649 (CK) & #1973012 (sacredceltic)
Shut up!	Taisez-vous !	CC-BY 2.0 (France) Attribution: tatoeba.org #462430 (lukaszpp) & #354356 (bourdu)
Shut up!	Ferme-la !	CC-BY 2.0 (France) Attribution: tatoeba.org #462430 (lukaszpp) & #543127 (sacredceltic)
Shut up!	Tais-toi !	CC-BY 2.0 (France) Attribution: tatoeba.org #462430 (lukaszpp) & #1158442 (sacredceltic)
Shut up!	Ferme-la !	CC-BY 2.0 (France) Attribution: tatoeba.org #462430 (lukaszpp) & #1170083 (sacredceltic)
Shut up!	La ferme !	CC-BY 2.0 (France) Attribution: tatoeba.org #462430 (lukaszpp) & #1652396 (sacredceltic)
Skip it.	Pas grave.	CC-BY 2.0 (France) Attribution: tatoeba.org #1953076 (ozzie) & #3469077 (Lulantis)
So long.	À plus tard !	CC-BY 2.0 (France) Attribution: tatoeba.org #2267731 (_undertoad) & #12709 (sacredceltic)
Take it.	Prends-le !	CC-BY 2.0 (France) Attribution: tatoeba.org #1913089 (CK) & #939377 (sacredceltic)
Take it.	Prenez-le !	CC-BY 2.0 (France) Attribution: tatoeba.org #1913089 (CK) & #939379 (sacredceltic)
Take it.	Prends-le !	CC-BY 2.0 (France) Attribution: tatoeba.org #1913089 (CK) & #1927909 (sacredceltic)
Take it.	Prenez-le !	CC-BY 2.0 (France) Attribution: tatoeba.org #1913089 (CK) & #1927910 (sacredceltic)
Tell me.	Dis-moi !	CC-BY 2.0 (France) Attribution: tatoeba.org #1913090 (CK) & #1927907 (sacredceltic)
Tell me.	Dites-moi !	CC-BY 2.0 (France) Attribution: tatoeba.org #1913090 (CK) & #1927908 (sacredceltic)
Tom won.	Tom a gagné.	CC-BY 2.0 (France) Attribution: tatoeba.org #2005191 (CK) & #4765913 (Doremi391)
Wake up!	Réveille-toi !	CC-BY 2.0 (France) Attribution: tatoeba.org #323780 (CK) & #332233 (TRANG)
Wake up!	Réveille-toi !	CC-BY 2.0 (France) Attribution: tatoeba.org #323780 (CK) & #1650813 (sacredceltic)
Wake up!	Réveillez-vous !	CC-BY 2.0 (France) Attribution: tatoeba.org #323780 (CK) & #1650814 (sacredceltic)
Wake up.	Réveille-toi !	CC-BY 2.0 (France) Attribution: tatoeba.org #1850243 (CK) & #1650813 (sacredceltic)
Wake up.	Réveillez-vous !	CC-BY 2.0 (France) Attribution: tatoeba.org #1850243 (CK) & #1650814 (sacredceltic)
Wash up.	Lave-toi !	CC-BY 2.0 (France) Attribution: tatoeba.org #20763 (CK) & #579761 (sacredceltic)
Wash up.	Lavez-vous !	CC-BY 2.0 (France) Attribution: tatoeba.org #20763 (CK) & #579762 (sacredceltic)
We know.	Nous savons.	CC-BY 2.0 (France) Attribution: tatoeba.org #1556167 (shanghainese) & #5265433 (pititnatole)
We lost.	Nous perdîmes.	CC-BY 2.0 (France) Attribution: tatoeba.org #2107666 (CK) & #2109572 (sacredceltic)
We lost.	Nous avons perdu.	CC-BY 2.0 (France) Attribution: tatoeba.org #2107666 (CK) & #2109573 (sacredceltic)
We lost.	Nous fûmes battus.	CC-BY 2.0 (France) Attribution: tatoeba.org #2107666 (CK) & #2109574 (sacredceltic)
We lost.	Nous fûmes battues.	CC-BY 2.0 (France) Attribution: tatoeba.org #2107666 (CK) & #2109575 (sacredceltic)
We lost.	Nous fûmes défaits.	CC-BY 2.0 (France) Attribution: tatoeba.org #2107666 (CK) & #2109576 (sacredceltic)
We lost.	Nous fûmes défaites.	CC-BY 2.0 (France) Attribution: tatoeba.org #2107666 (CK) & #2109578 (sacredceltic)
We lost.	Nous avons été défaits.	CC-BY 2.0 (France) Attribution: tatoeba.org #2107666 (CK) & #2109581 (sacredceltic)
We lost.	Nous avons été défaites.	CC-BY 2.0 (France) Attribution: tatoeba.org #2107666 (CK) & #2109582 (sacredceltic)
We lost.	Nous avons été battus.	CC-BY 2.0 (France) Attribution: tatoeba.org #2107666 (CK) & #2109584 (sacredceltic)
We lost.	Nous avons été battues.	CC-BY 2.0 (France) Attribution: tatoeba.org #2107666 (CK) & #2109585 (sacredceltic)
Welcome.	Bienvenue !	CC-BY 2.0 (France) Attribution: tatoeba.org #138919 (CM) & #373296 (Aiji)
Who won?	Qui a gagné ?	CC-BY 2.0 (France) Attribution: tatoeba.org #2005190 (CK) & #2005254 (sacredceltic)
Who won?	Qui l'a emporté ?	CC-BY 2.0 (France) Attribution: tatoeba.org #2005190 (CK) & #2005256 (sacredceltic)
You run.	Tu cours.	CC-BY 2.0 (France) Attribution: tatoeba.org #672252 (CK) & #4533885 (pfpillon)
Am I fat?	Suis-je gros ?	CC-BY 2.0 (France) Attribution: tatoeba.org #2214296 (Hybrid) & #2215243 (sacredceltic)
Am I fat?	Suis-je grosse ?	CC-BY 2.0 (France) Attribution: tatoeba.org #2214296 (Hybrid) & #2215245 (sacredceltic)
Ask them.	Demande-leur.	CC-BY 2.0 (France) Attribution: tatoeba.org #3820042 (CK) & #6465552 (Aiji)
Ask them.	Demandez-leur.	CC-BY 2.0 (France) Attribution: tatoeba.org #3820042 (CK) & #6465553 (Aiji)
Back off!	Recule !	CC-BY 2.0 (France) Attribution: tatoeba.org #1954264 (CK) & #1554053 (sacredceltic)
Back off!	Reculez.	CC-BY 2.0 (France) Attribution: tatoeba.org #1954264 (CK) & #1554054 (sacredceltic)
Back off.	Recule !	CC-BY 2.0 (France) Attribution: tatoeba.org #1553533 (CK) & #1554053 (sacredceltic)
Back off.	Reculez.	CC-BY 2.0 (France) Attribution: tatoeba.org #1553533 (CK) & #1554054 (sacredceltic)
Back off.	Retire-toi !	CC-BY 2.0 (France) Attribution: tatoeba.org #1553533 (CK) & #1554056 (sacredceltic)
Back off.	Retirez-vous.	CC-BY 2.0 (France) Attribution: tatoeba.org #1553533 (CK) & #1554059 (sacredceltic)
Be a man.	Sois un homme !	CC-BY 2.0 (France) Attribution: tatoeba.org #2221008 (Hybrid) & #2222103 (sacredceltic)
Be a man.	Soyez un homme !	CC-BY 2.0 (France) Attribution: tatoeba.org #2221008 (Hybrid) & #2222104 (sacredceltic)
Be still.	Sois calme !	CC-BY 2.0 (France) Attribution: tatoeba.org #1954265 (CK) & #1916590 (sacredceltic)
Be still.	Soyez calme !	CC-BY 2.0 (France) Attribution: tatoeba.org #1954265 (CK) & #1916591 (sacredceltic)
Be still.	Soyez calmes !	CC-BY 2.0 (France) Attribution: tatoeba.org #1954265 (CK) & #1916592 (sacredceltic)
Beats me.	Aucune idée.	CC-BY 2.0 (France) Attribution: tatoeba.org #320001 (blay_paul) & #545049 (sacredceltic)
Beats me.	J'en sais foutre rien.	CC-BY 2.0 (France) Attribution: tatoeba.org #320001 (blay_paul) & #1291449 (sacredceltic)
Call Tom.	Appelle Tom.	CC-BY 2.0 (France) Attribution: tatoeba.org #2203855 (CK) & #2966163 (Aiji)
Call Tom.	Appelez Tom.	CC-BY 2.0 (France) Attribution: tatoeba.org #2203855 (CK) & #2966164 (Aiji)
Cheer up!	Courage !	CC-BY 2.0 (France) Attribution: tatoeba.org #239441 (CM) & #8745 (Cocorico)
Cool off!	Détends-toi !	CC-BY 2.0 (France) Attribution: tatoeba.org #280162 (CM) & #492000 (sacredceltic)
Cuff him.	Menottez-le.	CC-BY 2.0 (France) Attribution: tatoeba.org #1954267 (CK) & #5294854 (pititnatole)
Drive on.	Avance !	CC-BY 2.0 (France) Attribution: tatoeba.org #1954268 (CK) & #2077423 (sacredceltic)
Drive on.	Avancez !	CC-BY 2.0 (France) Attribution: tatoeba.org #1954268 (CK) & #2077424 (sacredceltic)
Drive on.	Continue à rouler !	CC-BY 2.0 (France) Attribution: tatoeba.org #1954268 (CK) & #2077425 (sacredceltic)
Drive on.	Continuez à rouler !	CC-BY 2.0 (France) Attribution: tatoeba.org #1954268 (CK) & #2077426 (sacredceltic)
Find Tom.	Trouve Tom.	CC-BY 2.0 (France) Attribution: tatoeba.org #2111838 (CK) & #6463042 (Aiji)
Find Tom.	Trouvez Tom.	CC-BY 2.0 (France) Attribution: tatoeba.org #2111838 (CK) & #6463043 (Aiji)
Fix this.	Réparez ceci.	CC-BY 2.0 (France) Attribution: tatoeba.org #3172185 (CK) & #6947559 (Aiji)
Fix this.	Répare ça.	CC-BY 2.0 (France) Attribution: tatoeba.org #3172185 (CK) & #6947560 (Aiji)
Get down!	Lâche-toi !	CC-BY 2.0 (France) Attribution: tatoeba.org #268087 (CM) & #2077429 (sacredceltic)
Get down.	Descends !	CC-BY 2.0 (France) Attribution: tatoeba.org #1954269 (CK) & #2077427 (sacredceltic)
Get down.	Descendez !	CC-BY 2.0 (France) Attribution: tatoeba.org #1954269 (CK) & #2077428 (sacredceltic)
Get down.	Lâche-toi !	CC-BY 2.0 (France) Attribution: tatoeba.org #1954269 (CK) & #2077429 (sacredceltic)
Get down.	Lâchez-vous !	CC-BY 2.0 (France) Attribution: tatoeba.org #1954269 (CK) & #2077430 (sacredceltic)
Get lost!	Va voir ailleurs si j'y suis !	CC-BY 2.0 (France) Attribution: tatoeba.org #623565 (Dorenda) & #532360 (Snout)
Get lost!	Dégage !	CC-BY 2.0 (France) Attribution: tatoeba.org #623565 (Dorenda) & #844993 (Corvus)
Get lost!	Va au diable !	CC-BY 2.0 (France) Attribution: tatoeba.org #623565 (Dorenda) & #1462551 (sacredceltic)
Get real!	Sois réaliste !	CC-BY 2.0 (France) Attribution: tatoeba.org #326067 (CM) & #4488630 (VisionElf)
Go ahead!	Passe devant !	CC-BY 2.0 (France) Attribution: tatoeba.org #38590 (CM) & #1257252 (sacredceltic)
Go ahead!	Vas-y !	CC-BY 2.0 (France) Attribution: tatoeba.org #38590 (CM) & #1534515 (sacredceltic)
Go ahead!	Avance !	CC-BY 2.0 (France) Attribution: tatoeba.org #38590 (CM) & #2077423 (sacredceltic)
Go ahead.	Vas-y.	CC-BY 2.0 (France) Attribution: tatoeba.org #38546 (CM) & #12815 (Archibald)
Go ahead.	Poursuis !	CC-BY 2.0 (France) Attribution: tatoeba.org #38546 (CM) & #1158319 (sacredceltic)
Go ahead.	Passe devant !	CC-BY 2.0 (France) Attribution: tatoeba.org #38546 (CM) & #1257252 (sacredceltic)
Go ahead.	Vas-y !	CC-BY 2.0 (France) Attribution: tatoeba.org #38546 (CM) & #1534515 (sacredceltic)
Good job!	Bien joué !	CC-BY 2.0 (France) Attribution: tatoeba.org #1021038 (Quazel) & #943995 (Quazel)
Good job!	Bon boulot !	CC-BY 2.0 (France) Attribution: tatoeba.org #1021038 (Quazel) & #1021041 (sacredceltic)
Good job!	Beau travail !	CC-BY 2.0 (France) Attribution: tatoeba.org #1021038 (Quazel) & #1021042 (sacredceltic)
Grab him.	Attrape-le.	CC-BY 2.0 (France) Attribution: tatoeba.org #285184 (CK) & #4533883 (pfpillon)
Grab him.	Attrapez-le.	CC-BY 2.0 (France) Attribution: tatoeba.org #285184 (CK) & #5365835 (pititnatole)
Have fun.	Amuse-toi bien !	CC-BY 2.0 (France) Attribution: tatoeba.org #21267 (CK) & #9390 (Archibald)
Have fun.	Amusez-vous bien !	CC-BY 2.0 (France) Attribution: tatoeba.org #21267 (CK) & #583314 (sacredceltic)
He tries.	Il essaye.	CC-BY 2.0 (France) Attribution: tatoeba.org #288166 (CM) & #130539 (Aiji)
He's wet.	Il est mouillé.	CC-BY 2.0 (France) Attribution: tatoeba.org #1780073 (Spamster) & #1783820 (sacredceltic)
Help Tom.	Aide Tom.	CC-BY 2.0 (France) Attribution: tatoeba.org #2203858 (CK) & #6465577 (Aiji)
Help Tom.	Aidez Tom.	CC-BY 2.0 (France) Attribution: tatoeba.org #2203858 (CK) & #6465578 (Aiji)
Hi, guys.	Salut, les mecs !	CC-BY 2.0 (France) Attribution: tatoeba.org #2561375 (Hybrid) & #5050011 (sacredceltic)
How cute!	Comme c'est mignon !	CC-BY 2.0 (France) Attribution: tatoeba.org #36097 (CM) & #13011 (sacredceltic)
How deep?	Quelle profondeur ?	CC-BY 2.0 (France) Attribution: tatoeba.org #37612 (CM) & #12910 (mouche)
How nice!	Comme c'est chouette !	CC-BY 2.0 (France) Attribution: tatoeba.org #1913091 (CK) & #1927903 (sacredceltic)
How nice!	Comme c'est gentil !	CC-BY 2.0 (France) Attribution: tatoeba.org #1913091 (CK) & #1927904 (sacredceltic)
How nice!	C'est du joli !	CC-BY 2.0 (France) Attribution: tatoeba.org #1913091 (CK) & #1927905 (sacredceltic)
How nice!	Comme c'est agréable !	CC-BY 2.0 (France) Attribution: tatoeba.org #1913091 (CK) & #1927906 (sacredceltic)
Hurry up.	Dépêche-toi.	CC-BY 2.0 (France) Attribution: tatoeba.org #1329 (brauliobezerra) & #9270 (sacredceltic)
Hurry up.	Grouille !	CC-BY 2.0 (France) Attribution: tatoeba.org #1329 (brauliobezerra) & #711240 (U2FS)
Hurry up.	Pressez-vous !	CC-BY 2.0 (France) Attribution: tatoeba.org #1329 (brauliobezerra) & #1158419 (sacredceltic)
Hurry up.	Fiça !	CC-BY 2.0 (France) Attribution: tatoeba.org #1329 (brauliobezerra) & #4142304 (sacredceltic)
Hurry up.	Magne-toi !	CC-BY 2.0 (France) Attribution: tatoeba.org #1329 (brauliobezerra) & #4578506 (sacredceltic)
Hurry up.	Magnez-vous !	CC-BY 2.0 (France) Attribution: tatoeba.org #1329 (brauliobezerra) & #8691461 (sacredceltic)
I did OK.	Je m'en suis bien sorti.	CC-BY 2.0 (France) Attribution: tatoeba.org #4498134 (CK) & #920649 (sacredceltic)
I did OK.	Je m'en suis bien sortie.	CC-BY 2.0 (France) Attribution: tatoeba.org #4498134 (CK) & #3658896 (sacredceltic)
I did it.	Je l'ai fait.	CC-BY 2.0 (France) Attribution: tatoeba.org #2549832 (CK) & #1843065 (sacredceltic)
I did it.	C'est moi qui l'ai fait.	CC-BY 2.0 (France) Attribution: tatoeba.org #2549832 (CK) & #4221828 (sacredceltic)
I failed.	J'ai échoué.	CC-BY 2.0 (France) Attribution: tatoeba.org #2484985 (AlanF_US) & #2433576 (sacredceltic)
I forgot.	J'ai oublié.	CC-BY 2.0 (France) Attribution: tatoeba.org #436603 (lukaszpp) & #994324 (sacredceltic)
I get it.	J'ai compris.	CC-BY 2.0 (France) Attribution: tatoeba.org #1691393 (aka_aj) & #1313534 (sacredceltic)
I got it.	J'ai compris.	CC-BY 2.0 (France) Attribution: tatoeba.org #433472 (CK) & #1313534 (sacredceltic)
I got it.	J'ai capté.	CC-BY 2.0 (France) Attribution: tatoeba.org #433472 (CK) & #1313536 (sacredceltic)
I helped.	J'ai aidé.	CC-BY 2.0 (France) Attribution: tatoeba.org #5828630 (CK) & #7092240 (felix63)
I jumped.	J'ai sauté.	CC-BY 2.0 (France) Attribution: tatoeba.org #5828631 (CK) & #4594083 (sacredceltic)
I looked.	J’ai regardé.	CC-BY 2.0 (France) Attribution: tatoeba.org #5828632 (CK) & #7711361 (sacredceltic)
I moaned.	J’ai râlé.	CC-BY 2.0 (France) Attribution: tatoeba.org #5828633 (CK) & #7711366 (sacredceltic)
I nodded.	J’ai fait signe de la tête.	CC-BY 2.0 (France) Attribution: tatoeba.org #5828634 (CK) & #7711369 (sacredceltic)
I obeyed.	J’ai obéi.	CC-BY 2.0 (France) Attribution: tatoeba.org #5828635 (CK) & #7711372 (sacredceltic)
I phoned.	Je téléphonai.	CC-BY 2.0 (France) Attribution: tatoeba.org #1357258 (sacredceltic) & #936685 (sacredceltic)
I phoned.	J'ai téléphoné.	CC-BY 2.0 (France) Attribution: tatoeba.org #1357258 (sacredceltic) & #2931445 (nimfeo)
I refuse.	Je refuse.	CC-BY 2.0 (France) Attribution: tatoeba.org #3930181 (Youmu970) & #3835813 (gorgmah)
I refuse.	Je le refuse.	CC-BY 2.0 (France) Attribution: tatoeba.org #3930181 (Youmu970) & #4678650 (sacredceltic)
I rested.	Je me suis reposé.	CC-BY 2.0 (France) Attribution: tatoeba.org #7538188 (CK) & #7713673 (sacredceltic)
I rested.	Je me suis reposée.	CC-BY 2.0 (France) Attribution: tatoeba.org #7538188 (CK) & #7713674 (sacredceltic)
I saw it.	Je l'ai vu.	CC-BY 2.0 (France) Attribution: tatoeba.org #2247397 (CK) & #9442 (sacredceltic)
I saw it.	Je l’ai vu.	CC-BY 2.0 (France) Attribution: tatoeba.org #2247397 (CK) & #523030 (zmoo)
I sighed.	J’ai soupiré.	CC-BY 2.0 (France) Attribution: tatoeba.org #7538191 (CK) & #7713675 (sacredceltic)
I stayed.	Je suis resté.	CC-BY 2.0 (France) Attribution: tatoeba.org #2123630 (CK) & #4563841 (sacredceltic)
I stayed.	Je suis restée.	CC-BY 2.0 (France) Attribution: tatoeba.org #2123630 (CK) & #4563843 (sacredceltic)
I talked.	J’ai parlé.	CC-BY 2.0 (France) Attribution: tatoeba.org #5828639 (CK) & #7711374 (sacredceltic)
I use it.	Je l'utilise.	CC-BY 2.0 (France) Attribution: tatoeba.org #254813 (CK) & #896850 (sacredceltic)
I use it.	J'en fais usage.	CC-BY 2.0 (France) Attribution: tatoeba.org #254813 (CK) & #896851 (sacredceltic)
I use it.	Je m'en sers.	CC-BY 2.0 (France) Attribution: tatoeba.org #254813 (CK) & #896852 (sacredceltic)
I'll pay.	Je paierai.	CC-BY 2.0 (France) Attribution: tatoeba.org #411285 (CK) & #1302573 (sacredceltic)
I'll pay.	Je paie.	CC-BY 2.0 (France) Attribution: tatoeba.org #411285 (CK) & #1846413 (sacredceltic)
I'll try.	Je vais essayer.	CC-BY 2.0 (France) Attribution: tatoeba.org #2111768 (CK) & #15441 (Aiji)
I'll try.	J'essaierai.	CC-BY 2.0 (France) Attribution: tatoeba.org #2111768 (CK) & #488750 (sacredceltic)
I'm back.	Je suis revenu.	CC-BY 2.0 (France) Attribution: tatoeba.org #564159 (darinmex) & #591724 (qdii)
I'm back.	Me revoilà.	CC-BY 2.0 (France) Attribution: tatoeba.org #564159 (darinmex) & #1485923 (Dreamk33)
I'm bald.	Je suis chauve.	CC-BY 2.0 (France) Attribution: tatoeba.org #3330667 (CK) & #4681904 (sacredceltic)
I'm busy.	Je suis occupé.	CC-BY 2.0 (France) Attribution: tatoeba.org #261721 (CK) & #127910 (sacredceltic)
I'm busy.	Je suis occupée.	CC-BY 2.0 (France) Attribution: tatoeba.org #261721 (CK) & #4320601 (gillux)
I'm calm.	Je suis calme.	CC-BY 2.0 (France) Attribution: tatoeba.org #2948173 (Joseph) & #942309 (sacredceltic)
I'm cold.	J'ai froid.	CC-BY 2.0 (France) Attribution: tatoeba.org #455947 (lukaszpp) & #469786 (mamat)
I'm cool.	Je suis détendu.	CC-BY 2.0 (France) Attribution: tatoeba.org #2202692 (CK) & #5058692 (sacredceltic)
I'm cool.	Je suis détendue.	CC-BY 2.0 (France) Attribution: tatoeba.org #2202692 (CK) & #5058693 (sacredceltic)
I'm deaf.	Je suis sourd.	CC-BY 2.0 (France) Attribution: tatoeba.org #5828646 (CK) & #5834931 (Yemana)
I'm deaf.	Je suis sourde.	CC-BY 2.0 (France) Attribution: tatoeba.org #5828646 (CK) & #5834932 (Yemana)
I'm done.	J'en ai fini.	CC-BY 2.0 (France) Attribution: tatoeba.org #2202792 (CK) & #971362 (sacredceltic)
I'm fair.	Je suis juste.	CC-BY 2.0 (France) Attribution: tatoeba.org #2202832 (CK) & #7680291 (sacredceltic)
I'm fair.	J'ai la peau claire.	CC-BY 2.0 (France) Attribution: tatoeba.org #2202832 (CK) & #7680295 (sacredceltic)
I'm fair.	J'ai le teint clair.	CC-BY 2.0 (France) Attribution: tatoeba.org #2202832 (CK) & #7680296 (sacredceltic)
I'm fast.	Je suis rapide.	CC-BY 2.0 (France) Attribution: tatoeba.org #5828647 (CK) & #5834930 (Yemana)
I'm fine.	Tout va bien.	CC-BY 2.0 (France) Attribution: tatoeba.org #257272 (Eldad) & #9336 (sacredceltic)
I'm fine.	Je vais bien.	CC-BY 2.0 (France) Attribution: tatoeba.org #257272 (Eldad) & #488439 (Anthaus)
I'm fine.	Ça va.	CC-BY 2.0 (France) Attribution: tatoeba.org #257272 (Eldad) & #744360 (Christiane)
I'm free!	Je suis libre !	CC-BY 2.0 (France) Attribution: tatoeba.org #1888443 (Spamster) & #1890042 (sacredceltic)
I'm free.	Je suis libre.	CC-BY 2.0 (France) Attribution: tatoeba.org #23959 (CK) & #6725 (sacredceltic)
I'm free.	Je suis disponible.	CC-BY 2.0 (France) Attribution: tatoeba.org #23959 (CK) & #1302577 (sacredceltic)
I'm full.	Je suis repu !	CC-BY 2.0 (France) Attribution: tatoeba.org #433863 (CK) & #519939 (zmoo)
I'm full.	Je suis rassasié !	CC-BY 2.0 (France) Attribution: tatoeba.org #433863 (CK) & #628256 (pjer)
I'm game.	J'en suis.	CC-BY 2.0 (France) Attribution: tatoeba.org #835972 (CM) & #835982 (sacredceltic)
I'm game.	Je suis de la partie.	CC-BY 2.0 (France) Attribution: tatoeba.org #835972 (CM) & #835983 (sacredceltic)
I'm glad.	Je suis content.	CC-BY 2.0 (France) Attribution: tatoeba.org #2111730 (CK) & #5369590 (Aiji)
I'm home.	Je suis chez moi.	CC-BY 2.0 (France) Attribution: tatoeba.org #2111725 (CK) & #4678796 (sacredceltic)
I'm late.	Je suis en retard.	CC-BY 2.0 (France) Attribution: tatoeba.org #2123622 (CK) & #4678896 (sacredceltic)
I'm lazy.	Je suis paresseux.	CC-BY 2.0 (France) Attribution: tatoeba.org #2203056 (CK) & #1133774 (sacredceltic)
I'm lazy.	Je suis fainéant.	CC-BY 2.0 (France) Attribution: tatoeba.org #2203056 (CK) & #1133775 (sacredceltic)
I'm lazy.	Je suis paresseuse.	CC-BY 2.0 (France) Attribution: tatoeba.org #2203056 (CK) & #5060208 (sacredceltic)
I'm lazy.	Je suis fainéante.	CC-BY 2.0 (France) Attribution: tatoeba.org #2203056 (CK) & #5060210 (sacredceltic)
I'm okay.	Je vais bien.	CC-BY 2.0 (France) Attribution: tatoeba.org #2283729 (CK) & #488439 (Anthaus)
I'm okay.	Je me porte bien.	CC-BY 2.0 (France) Attribution: tatoeba.org #2283729 (CK) & #2134243 (sacredceltic)
I'm rich.	Je suis riche.	CC-BY 2.0 (France) Attribution: tatoeba.org #2203289 (CK) & #3291042 (Aiji)
I'm safe.	Je suis en sécurité.	CC-BY 2.0 (France) Attribution: tatoeba.org #2203309 (CK) & #4678946 (sacredceltic)
I'm sick.	Je suis malade.	CC-BY 2.0 (France) Attribution: tatoeba.org #780304 (vgigregg) & #459031 (sacredceltic)
I'm sure.	J'en suis certain.	CC-BY 2.0 (France) Attribution: tatoeba.org #2283730 (CK) & #1157370 (sacredceltic)
I'm sure.	Je suis certain.	CC-BY 2.0 (France) Attribution: tatoeba.org #2283730 (CK) & #1181577 (sacredceltic)
I'm sure.	J'en suis sûr.	CC-BY 2.0 (France) Attribution: tatoeba.org #2283730 (CK) & #2285478 (sacredceltic)
I'm sure.	J'en suis sûre.	CC-BY 2.0 (France) Attribution: tatoeba.org #2283730 (CK) & #2285480 (sacredceltic)
I'm tall.	Je suis grande.	CC-BY 2.0 (France) Attribution: tatoeba.org #2764439 (CK) & #5064942 (sacredceltic)
I'm thin.	Je suis mince.	CC-BY 2.0 (France) Attribution: tatoeba.org #2203445 (CK) & #2991266 (nimfeo)
I'm tidy.	Je suis ordonné.	CC-BY 2.0 (France) Attribution: tatoeba.org #2203456 (CK) & #4679006 (sacredceltic)
I'm tidy.	Je suis ordonnée.	CC-BY 2.0 (France) Attribution: tatoeba.org #2203456 (CK) & #4679007 (sacredceltic)
I'm ugly.	Je suis laid.	CC-BY 2.0 (France) Attribution: tatoeba.org #2428556 (CK) & #4426371 (sacredceltic)
I'm ugly.	Je suis laide.	CC-BY 2.0 (France) Attribution: tatoeba.org #2428556 (CK) & #4426372 (sacredceltic)
I'm weak.	Je suis faible.	CC-BY 2.0 (France) Attribution: tatoeba.org #2203572 (CK) & #5063522 (sacredceltic)
I'm well.	Je vais bien.	CC-BY 2.0 (France) Attribution: tatoeba.org #4207033 (stevegrant) & #488439 (Anthaus)
I'm well.	Je me porte bien.	CC-BY 2.0 (France) Attribution: tatoeba.org #4207033 (stevegrant) & #2134243 (sacredceltic)
I've won.	J'ai gagné.	CC-BY 2.0 (France) Attribution: tatoeba.org #2283734 (CK) & #2285466 (sacredceltic)
I've won.	Je l'ai emporté.	CC-BY 2.0 (France) Attribution: tatoeba.org #2283734 (CK) & #2285472 (sacredceltic)
It helps.	Ça aide.	CC-BY 2.0 (France) Attribution: tatoeba.org #2123616 (CK) & #5150048 (nbrr)
It hurts.	Ça fait mal.	CC-BY 2.0 (France) Attribution: tatoeba.org #2649251 (CK) & #5013857 (Sittelle)
It works.	Elle marche.	CC-BY 2.0 (France) Attribution: tatoeba.org #1365269 (sacredceltic) & #134661 (sacredceltic)
It works.	Ça fonctionne.	CC-BY 2.0 (France) Attribution: tatoeba.org #1365269 (sacredceltic) & #1365270 (sacredceltic)
It's Tom.	C'est Tom.	CC-BY 2.0 (France) Attribution: tatoeba.org #2123573 (CK) & #6463420 (Aiji)
It's fun.	C'est marrant.	CC-BY 2.0 (France) Attribution: tatoeba.org #2123602 (CK) & #2190175 (sacredceltic)
It's fun.	C'est rigolo.	CC-BY 2.0 (France) Attribution: tatoeba.org #2123602 (CK) & #2285421 (sacredceltic)
It's his.	C'est le sien.	CC-BY 2.0 (France) Attribution: tatoeba.org #2187229 (CK) & #2190151 (sacredceltic)
It's his.	C'est la sienne.	CC-BY 2.0 (France) Attribution: tatoeba.org #2187229 (CK) & #2190255 (sacredceltic)
It's new.	C'est nouveau.	CC-BY 2.0 (France) Attribution: tatoeba.org #42304 (CK) & #822111 (U2FS)
It's new.	C'est neuf.	CC-BY 2.0 (France) Attribution: tatoeba.org #42304 (CK) & #822114 (U2FS)
It's odd.	C'est bizarre.	CC-BY 2.0 (France) Attribution: tatoeba.org #2283742 (CK) & #15762 (dominiko)
It's red.	Il est rouge.	CC-BY 2.0 (France) Attribution: tatoeba.org #3821226 (CK) & #6997423 (Aiji)
It's sad.	C’est triste.	CC-BY 2.0 (France) Attribution: tatoeba.org #2515077 (CK) & #4320549 (gillux)
Keep out!	Défense d'entrer.	CC-BY 2.0 (France) Attribution: tatoeba.org #325436 (CK) & #15733 (nimfeo)
Keep out.	N'entrez pas.	CC-BY 2.0 (France) Attribution: tatoeba.org #325435 (CK) & #1313539 (sacredceltic)
Kiss Tom.	Embrasse Tom.	CC-BY 2.0 (France) Attribution: tatoeba.org #2203863 (CK) & #6463389 (Aiji)
Leave it.	Laisse tomber !	CC-BY 2.0 (France) Attribution: tatoeba.org #1954272 (CK) & #1973430 (sacredceltic)
Leave it.	Laissez tomber !	CC-BY 2.0 (France) Attribution: tatoeba.org #1954272 (CK) & #1973431 (sacredceltic)
Leave me.	Laissez-moi !	CC-BY 2.0 (France) Attribution: tatoeba.org #1954273 (CK) & #1977416 (sacredceltic)
Leave us.	Laisse-nous !	CC-BY 2.0 (France) Attribution: tatoeba.org #1954274 (CK) & #1996178 (sacredceltic)
Leave us.	Laissez-nous !	CC-BY 2.0 (France) Attribution: tatoeba.org #1954274 (CK) & #1996182 (sacredceltic)
Let's go!	Allons-y !	CC-BY 2.0 (France) Attribution: tatoeba.org #241077 (CK) & #139646 (kurisutofu)
Let's go.	Allons-y !	CC-BY 2.0 (France) Attribution: tatoeba.org #1894538 (CK) & #139646 (kurisutofu)
Look out!	Attention !	CC-BY 2.0 (France) Attribution: tatoeba.org #20719 (CK) & #14218 (gillux)
Look out!	Regarde donc !	CC-BY 2.0 (France) Attribution: tatoeba.org #20719 (CK) & #6578421 (felix63)
Marry me.	Épouse-moi !	CC-BY 2.0 (France) Attribution: tatoeba.org #1954275 (CK) & #2077435 (sacredceltic)
Marry me.	Épousez-moi !	CC-BY 2.0 (France) Attribution: tatoeba.org #1954275 (CK) & #2077436 (sacredceltic)
May I go?	Puis-je partir ?	CC-BY 2.0 (France) Attribution: tatoeba.org #2163138 (Source_VOA) & #2163959 (sacredceltic)
May I go?	Puis-je y aller ?	CC-BY 2.0 (France) Attribution: tatoeba.org #2163138 (Source_VOA) & #2163960 (sacredceltic)
May I go?	Puis-je m'y rendre ?	CC-BY 2.0 (France) Attribution: tatoeba.org #2163138 (Source_VOA) & #2163961 (sacredceltic)
Save Tom.	Sauve Tom.	CC-BY 2.0 (France) Attribution: tatoeba.org #2203865 (CK) & #6465319 (Aiji)
Save Tom.	Sauvez Tom.	CC-BY 2.0 (France) Attribution: tatoeba.org #2203865 (CK) & #6465320 (Aiji)
Say what?	De quoi ?	CC-BY 2.0 (France) Attribution: tatoeba.org #8453907 (shekitten) & #952623 (sacredceltic)
She came.	Elle est venue.	CC-BY 2.0 (France) Attribution: tatoeba.org #853152 (piksea) & #1006703 (elgranjuego)
She died.	Elle est morte.	CC-BY 2.0 (France) Attribution: tatoeba.org #1400268 (enteka) & #435303 (jerom)
She runs.	Elle court.	CC-BY 2.0 (France) Attribution: tatoeba.org #672264 (CM) & #672268 (nimfeo)
Sit down!	Assieds-toi !	CC-BY 2.0 (France) Attribution: tatoeba.org #1349166 (sacredceltic) & #1157653 (sacredceltic)
Sit down!	Asseyez-vous !	CC-BY 2.0 (France) Attribution: tatoeba.org #1349166 (sacredceltic) & #1157654 (sacredceltic)
Sit down.	Assieds-toi.	CC-BY 2.0 (France) Attribution: tatoeba.org #1553397 (CK) & #4320328 (gillux)
Sit here.	Assieds-toi ici.	CC-BY 2.0 (France) Attribution: tatoeba.org #2111553 (CK) & #2786917 (Rovo)
Sit here.	Asseyez-vous ici.	CC-BY 2.0 (France) Attribution: tatoeba.org #2111553 (CK) & #2786918 (Rovo)
Speak up!	Parle plus fort !	CC-BY 2.0 (France) Attribution: tatoeba.org #35175 (CK) & #504430 (sacredceltic)
Speak up!	Parlez plus fort !	CC-BY 2.0 (France) Attribution: tatoeba.org #35175 (CK) & #504431 (sacredceltic)
Stand up.	Lève-toi.	CC-BY 2.0 (France) Attribution: tatoeba.org #1573801 (donkirkby) & #886122 (U2FS)
Stop Tom.	Arrête Tom.	CC-BY 2.0 (France) Attribution: tatoeba.org #2203866 (CK) & #5661947 (Aiji)
Stop Tom.	Stoppez Tom.	CC-BY 2.0 (France) Attribution: tatoeba.org #2203866 (CK) & #5661948 (Aiji)
Taste it.	Goûte-le.	CC-BY 2.0 (France) Attribution: tatoeba.org #6890476 (Eccles17) & #6891046 (GB3)
Taste it.	Goûte-la.	CC-BY 2.0 (France) Attribution: tatoeba.org #6890476 (Eccles17) & #6891047 (GB3)
Taste it.	Goûtez-le.	CC-BY 2.0 (France) Attribution: tatoeba.org #6890476 (Eccles17) & #6891048 (GB3)
Taste it.	Goûtez-la.	CC-BY 2.0 (France) Attribution: tatoeba.org #6890476 (Eccles17) & #6891050 (GB3)
Tell Tom.	Dis-le à Tom.	CC-BY 2.0 (France) Attribution: tatoeba.org #2111475 (CK) & #6462999 (Aiji)
Tell Tom.	Informez-en Tom.	CC-BY 2.0 (France) Attribution: tatoeba.org #2111475 (CK) & #6463001 (Aiji)
Terrific!	Génial !	CC-BY 2.0 (France) Attribution: tatoeba.org #52022 (Zifre) & #11877 (sacredceltic)
Terrific!	Excellent !	CC-BY 2.0 (France) Attribution: tatoeba.org #52022 (Zifre) & #920629 (sacredceltic)
Terrific!	Formidable !	CC-BY 2.0 (France) Attribution: tatoeba.org #52022 (Zifre) & #1613749 (Aiji)
They won.	Ils gagnèrent.	CC-BY 2.0 (France) Attribution: tatoeba.org #1618734 (CK) & #1619340 (sacredceltic)
They won.	Elles gagnèrent.	CC-BY 2.0 (France) Attribution: tatoeba.org #1618734 (CK) & #1619341 (sacredceltic)
They won.	Ils ont gagné.	CC-BY 2.0 (France) Attribution: tatoeba.org #1618734 (CK) & #1619342 (sacredceltic)
They won.	Elles ont gagné.	CC-BY 2.0 (France) Attribution: tatoeba.org #1618734 (CK) & #1619343 (sacredceltic)
Tom came.	Tom est venu.	CC-BY 2.0 (France) Attribution: tatoeba.org #2203606 (CK) & #2459922 (Rovo)
Tom died.	Tom est mort.	CC-BY 2.0 (France) Attribution: tatoeba.org #2005188 (CK) & #1985736 (nimfeo)
Tom knew.	Tom savait.	CC-BY 2.0 (France) Attribution: tatoeba.org #2203721 (CK) & #6465506 (Aiji)
Tom left.	Tom est parti.	CC-BY 2.0 (France) Attribution: tatoeba.org #2005178 (CK) & #5324592 (Aiji)
Tom left.	Tom partit.	CC-BY 2.0 (France) Attribution: tatoeba.org #2005178 (CK) & #5324593 (Aiji)
Tom lied.	Tom a menti.	CC-BY 2.0 (France) Attribution: tatoeba.org #2005179 (CK) & #4339669 (michelnialon)
Tom lies.	Tom ment.	CC-BY 2.0 (France) Attribution: tatoeba.org #2203722 (CK) & #3797421 (GB3)
Tom lost.	Tom a perdu.	CC-BY 2.0 (France) Attribution: tatoeba.org #2005180 (CK) & #4765912 (Doremi391)
Tom paid.	Tom a payé.	CC-BY 2.0 (France) Attribution: tatoeba.org #2111155 (CK) & #4339668 (michelnialon)
Too late.	Trop tard.	CC-BY 2.0 (France) Attribution: tatoeba.org #1875 (Swift) & #3699 (TRANG)
Trust me.	Faites-moi confiance.	CC-BY 2.0 (France) Attribution: tatoeba.org #954991 (FeuDRenais) & #1527224 (sacredceltic)
Trust me.	Fais-moi confiance.	CC-BY 2.0 (France) Attribution: tatoeba.org #954991 (FeuDRenais) & #1527226 (sacredceltic)
Try hard.	Fais un effort.	CC-BY 2.0 (France) Attribution: tatoeba.org #271901 (Zifre) & #4486757 (sicerabibax)
Try some.	Essaies-en !	CC-BY 2.0 (France) Attribution: tatoeba.org #1916312 (CK) & #1922190 (sacredceltic)
Try some.	Essayez-en !	CC-BY 2.0 (France) Attribution: tatoeba.org #1916312 (CK) & #1922192 (sacredceltic)
Try this.	Essaie ceci !	CC-BY 2.0 (France) Attribution: tatoeba.org #1916311 (CK) & #1922198 (sacredceltic)
Try this.	Essayez ceci !	CC-BY 2.0 (France) Attribution: tatoeba.org #1916311 (CK) & #1922200 (sacredceltic)
Use this.	Utilise ceci.	CC-BY 2.0 (France) Attribution: tatoeba.org #1954278 (CK) & #1996188 (sacredceltic)
Use this.	Utilisez ceci.	CC-BY 2.0 (France) Attribution: tatoeba.org #1954278 (CK) & #1996190 (sacredceltic)
Use this.	Emploie ceci !	CC-BY 2.0 (France) Attribution: tatoeba.org #1954278 (CK) & #2077437 (sacredceltic)
Use this.	Employez ceci !	CC-BY 2.0 (France) Attribution: tatoeba.org #1954278 (CK) & #2077438 (sacredceltic)
Warn Tom.	Avertis Tom.	CC-BY 2.0 (France) Attribution: tatoeba.org #1954279 (CK) & #4767842 (Doremi391)
Warn Tom.	Préviens Tom.	CC-BY 2.0 (France) Attribution: tatoeba.org #1954279 (CK) & #4767843 (Doremi391)
Watch me.	Regarde-moi !	CC-BY 2.0 (France) Attribution: tatoeba.org #1954282 (CK) & #1103548 (sacredceltic)
Watch me.	Regardez-moi !	CC-BY 2.0 (France) Attribution: tatoeba.org #1954282 (CK) & #1996204 (sacredceltic)
Watch us.	Regardez-nous !	CC-BY 2.0 (France) Attribution: tatoeba.org #1954283 (CK) & #1996197 (sacredceltic)
Watch us.	Regarde-nous !	CC-BY 2.0 (France) Attribution: tatoeba.org #1954283 (CK) & #1996201 (sacredceltic)
We agree.	Nous sommes d'accord.	CC-BY 2.0 (France) Attribution: tatoeba.org #628230 (CK) & #647163 (mamat)
We'll go.	Nous irons.	CC-BY 2.0 (France) Attribution: tatoeba.org #2203688 (CK) & #2460119 (Rovo)
We're OK.	Nous allons bien.	CC-BY 2.0 (France) Attribution: tatoeba.org #2203135 (CK) & #4775654 (sacredceltic)
What for?	Pour quoi faire ?	CC-BY 2.0 (France) Attribution: tatoeba.org #24867 (CK) & #139611 (hortusdei)
What for?	À quoi bon ?	CC-BY 2.0 (France) Attribution: tatoeba.org #24867 (CK) & #2086262 (Filcxjo)
What fun!	Qu'est-ce qu'on s'est marrés !	CC-BY 2.0 (France) Attribution: tatoeba.org #36026 (CM) & #4604035 (sacredceltic)
What fun!	Qu'est-ce qu'on s'est marrées !	CC-BY 2.0 (France) Attribution: tatoeba.org #36026 (CM) & #4604037 (sacredceltic)
Who came?	Qui est venu ?	CC-BY 2.0 (France) Attribution: tatoeba.org #2203607 (CK) & #2459920 (Rovo)
Who died?	Qui est mort ?	CC-BY 2.0 (France) Attribution: tatoeba.org #2005187 (CK) & #2005260 (sacredceltic)
Who fell?	Qui est tombé ?	CC-BY 2.0 (France) Attribution: tatoeba.org #2203678 (CK) & #6463392 (Aiji)
Who lost?	Qui a perdu ?	CC-BY 2.0 (France) Attribution: tatoeba.org #8045297 (CK) & #8703212 (Julien_PDC)
Who quit?	Qui démissionne ?	CC-BY 2.0 (France) Attribution: tatoeba.org #2005182 (CK) & #7413925 (lbdx)
Who's he?	Qui est-il ?	CC-BY 2.0 (France) Attribution: tatoeba.org #2203694 (CK) & #428377 (dominiko)
Write me.	Écris-moi !	CC-BY 2.0 (France) Attribution: tatoeba.org #1954284 (CK) & #1996210 (sacredceltic)
Write me.	Écrivez-moi !	CC-BY 2.0 (France) Attribution: tatoeba.org #1954284 (CK) & #1996217 (sacredceltic)
You lost.	Tu as perdu.	CC-BY 2.0 (France) Attribution: tatoeba.org #6440636 (CK) & #6446980 (GB3)
You lost.	Vous avez perdu.	CC-BY 2.0 (France) Attribution: tatoeba.org #6440636 (CK) & #6446981 (GB3)
After you.	Après vous.	CC-BY 2.0 (France) Attribution: tatoeba.org #505870 (wma) & #547940 (sacredceltic)
Aim. Fire!	En joue ! Feu !	CC-BY 2.0 (France) Attribution: tatoeba.org #1954262 (CK) & #2077439 (sacredceltic)
Am I late?	Suis-je en retard ?	CC-BY 2.0 (France) Attribution: tatoeba.org #3442146 (CK) & #5065447 (sacredceltic)
Answer me.	Répondez-moi.	CC-BY 2.0 (France) Attribution: tatoeba.org #251060 (Eldad) & #135870 (hortusdei)
Be seated.	Assieds-toi !	CC-BY 2.0 (France) Attribution: tatoeba.org #2111956 (CK) & #1157653 (sacredceltic)
Be seated.	Asseyez-vous !	CC-BY 2.0 (France) Attribution: tatoeba.org #2111956 (CK) & #1157654 (sacredceltic)
Birds fly.	Les oiseaux volent.	CC-BY 2.0 (France) Attribution: tatoeba.org #278213 (CK) & #129411 (Archibald)
Bless you.	À tes souhaits !	CC-BY 2.0 (France) Attribution: tatoeba.org #2111946 (CK) & #928547 (U2FS)
Call home!	Appelle à la maison !	CC-BY 2.0 (France) Attribution: tatoeba.org #1730009 (CK) & #1958824 (Sbgodin)
Calm down!	Calmez-vous !	CC-BY 2.0 (France) Attribution: tatoeba.org #1123494 (Scott) & #1158349 (sacredceltic)
Calm down.	Calme-toi.	CC-BY 2.0 (France) Attribution: tatoeba.org #435575 (CK) & #458839 (sacredceltic)
Can we go?	Pouvons-nous partir ?	CC-BY 2.0 (France) Attribution: tatoeba.org #2005176 (CK) & #2005264 (sacredceltic)
Can we go?	Pouvons-nous nous en aller ?	CC-BY 2.0 (France) Attribution: tatoeba.org #2005176 (CK) & #2005266 (sacredceltic)
Can we go?	Pouvons-nous y aller ?	CC-BY 2.0 (France) Attribution: tatoeba.org #2005176 (CK) & #2005267 (sacredceltic)
Catch Tom.	Attrape Tom.	CC-BY 2.0 (France) Attribution: tatoeba.org #2203856 (CK) & #6468619 (Aiji)
Catch Tom.	Attrapez Tom.	CC-BY 2.0 (France) Attribution: tatoeba.org #2203856 (CK) & #6468620 (Aiji)
Catch him.	Rattrape-le.	CC-BY 2.0 (France) Attribution: tatoeba.org #449029 (CK) & #4533890 (pfpillon)
Chill out.	Calme-toi.	CC-BY 2.0 (France) Attribution: tatoeba.org #2951593 (CK) & #458839 (sacredceltic)
Come back.	Reviens !	CC-BY 2.0 (France) Attribution: tatoeba.org #1972611 (CK) & #1973491 (sacredceltic)
Come back.	Revenez !	CC-BY 2.0 (France) Attribution: tatoeba.org #1972611 (CK) & #1973493 (sacredceltic)
Come here.	Viens ici.	CC-BY 2.0 (France) Attribution: tatoeba.org #39944 (Swift) & #11240 (qdii)
Come here.	Venez là.	CC-BY 2.0 (France) Attribution: tatoeba.org #39944 (Swift) & #3660516 (THURET)
Come over!	Viens !	CC-BY 2.0 (France) Attribution: tatoeba.org #472477 (blay_paul) & #1996169 (sacredceltic)
Come over!	Venez !	CC-BY 2.0 (France) Attribution: tatoeba.org #472477 (blay_paul) & #2077418 (sacredceltic)
Come over.	Venez ici !	CC-BY 2.0 (France) Attribution: tatoeba.org #1972617 (CK) & #1275473 (Aiji)
Come over.	Viens chez nous !	CC-BY 2.0 (France) Attribution: tatoeba.org #1972617 (CK) & #1973456 (sacredceltic)
Come over.	Venez chez nous !	CC-BY 2.0 (France) Attribution: tatoeba.org #1972617 (CK) & #1973458 (sacredceltic)
Come over.	Viens chez moi !	CC-BY 2.0 (France) Attribution: tatoeba.org #1972617 (CK) & #1973459 (sacredceltic)
Come over.	Venez chez moi !	CC-BY 2.0 (France) Attribution: tatoeba.org #1972617 (CK) & #1973460 (sacredceltic)
Come soon.	Viens bientôt !	CC-BY 2.0 (France) Attribution: tatoeba.org #1972619 (CK) & #1973444 (sacredceltic)
Come soon.	Venez bientôt !	CC-BY 2.0 (France) Attribution: tatoeba.org #1972619 (CK) & #1973445 (sacredceltic)
Cool down.	Calmez-vous !	CC-BY 2.0 (France) Attribution: tatoeba.org #1860739 (CK) & #1158349 (sacredceltic)
Did I win?	Ai-je gagné ?	CC-BY 2.0 (France) Attribution: tatoeba.org #2005189 (CK) & #2005257 (sacredceltic)
Did I win?	L'ai-je emporté ?	CC-BY 2.0 (France) Attribution: tatoeba.org #2005189 (CK) & #2005259 (sacredceltic)
Did I win?	Est-ce moi qui ai gagné ?	CC-BY 2.0 (France) Attribution: tatoeba.org #2005189 (CK) & #4221826 (sacredceltic)
Do it now.	Faites-le maintenant.	CC-BY 2.0 (France) Attribution: tatoeba.org #435763 (CK) & #6463423 (Aiji)
Dogs bark.	Des chiens aboient.	CC-BY 2.0 (France) Attribution: tatoeba.org #1357070 (sacredceltic) & #934632 (sacredceltic)
Dogs bark.	Les chiens aboient.	CC-BY 2.0 (France) Attribution: tatoeba.org #1357070 (sacredceltic) & #934633 (sacredceltic)
Don't ask.	Ne demande pas !	CC-BY 2.0 (France) Attribution: tatoeba.org #320080 (CM) & #4963427 (sacredceltic)
Don't cry.	Ne pleure pas !	CC-BY 2.0 (France) Attribution: tatoeba.org #953247 (CK) & #2144545 (Dreamk33)
Don't die.	Ne meurs pas !	CC-BY 2.0 (France) Attribution: tatoeba.org #1860499 (CK) & #1996239 (sacredceltic)
Don't die.	Ne mourez pas !	CC-BY 2.0 (France) Attribution: tatoeba.org #1860499 (CK) & #1996241 (sacredceltic)
Don't lie.	Ne mens pas.	CC-BY 2.0 (France) Attribution: tatoeba.org #2111913 (CK) & #967179 (sacredceltic)
Don't run.	Ne courez pas.	CC-BY 2.0 (France) Attribution: tatoeba.org #2111907 (CK) & #5576646 (Aiji)
Don't run.	Ne cours pas.	CC-BY 2.0 (France) Attribution: tatoeba.org #2111907 (CK) & #5576647 (Aiji)
Excuse me.	Excuse-moi.	CC-BY 2.0 (France) Attribution: tatoeba.org #433504 (CK) & #10459 (sacredceltic)
Excuse me.	Excusez-moi.	CC-BY 2.0 (France) Attribution: tatoeba.org #433504 (CK) & #499087 (Aiji)
Excuse me?	Pardon ?	CC-BY 2.0 (France) Attribution: tatoeba.org #434704 (lukaszpp) & #9675 (sacredceltic)
Excuse me?	Je vous demande pardon ?	CC-BY 2.0 (France) Attribution: tatoeba.org #434704 (lukaszpp) & #9677 (sysko)
Excuse me?	Plaît-il ?	CC-BY 2.0 (France) Attribution: tatoeba.org #434704 (lukaszpp) & #496981 (sacredceltic)
Excuse me?	Plait-il ?	CC-BY 2.0 (France) Attribution: tatoeba.org #434704 (lukaszpp) & #692676 (U2FS)
Excuse me?	Pardon ?	CC-BY 2.0 (France) Attribution: tatoeba.org #434704 (lukaszpp) & #4320357 (gillux)
Fantastic!	Fantastique !	CC-BY 2.0 (France) Attribution: tatoeba.org #433511 (CK) & #10876 (sacredceltic)
Feel this.	Sens ça !	CC-BY 2.0 (France) Attribution: tatoeba.org #1972624 (CK) & #1973414 (sacredceltic)
Feel this.	Sentez ça !	CC-BY 2.0 (France) Attribution: tatoeba.org #1972624 (CK) & #1973415 (sacredceltic)
Feel this.	Touche ça !	CC-BY 2.0 (France) Attribution: tatoeba.org #1972624 (CK) & #1973416 (sacredceltic)
Feel this.	Touchez ça !	CC-BY 2.0 (France) Attribution: tatoeba.org #1972624 (CK) & #1973417 (sacredceltic)
Follow me.	Suis-moi.	CC-BY 2.0 (France) Attribution: tatoeba.org #250135 (CK) & #991614 (sacredceltic)
Follow us.	Suis-nous !	CC-BY 2.0 (France) Attribution: tatoeba.org #1972627 (CK) & #1973401 (sacredceltic)
Follow us.	Suivez-nous !	CC-BY 2.0 (France) Attribution: tatoeba.org #1972627 (CK) & #1973402 (sacredceltic)
Forget it!	Oublie !	CC-BY 2.0 (France) Attribution: tatoeba.org #1178694 (CK) & #1181613 (sacredceltic)
Forget it!	Oublie-le !	CC-BY 2.0 (France) Attribution: tatoeba.org #1178694 (CK) & #1181614 (sacredceltic)
Forget it!	Oubliez !	CC-BY 2.0 (France) Attribution: tatoeba.org #1178694 (CK) & #1181615 (sacredceltic)
Forget it!	Oubliez-le !	CC-BY 2.0 (France) Attribution: tatoeba.org #1178694 (CK) & #1181616 (sacredceltic)
Forget it.	Laisse tomber.	CC-BY 2.0 (France) Attribution: tatoeba.org #20398 (Eldad) & #400311 (qdii)
Forget it.	Oublie.	CC-BY 2.0 (France) Attribution: tatoeba.org #20398 (Eldad) & #495892 (sacredceltic)
Forget it.	Oublie-le !	CC-BY 2.0 (France) Attribution: tatoeba.org #20398 (Eldad) & #1181614 (sacredceltic)
Get a job.	Trouve un emploi !	CC-BY 2.0 (France) Attribution: tatoeba.org #1972630 (CK) & #1973318 (sacredceltic)
Get a job.	Trouve un boulot !	CC-BY 2.0 (France) Attribution: tatoeba.org #1972630 (CK) & #1973319 (sacredceltic)
Get a job.	Trouvez un emploi !	CC-BY 2.0 (France) Attribution: tatoeba.org #1972630 (CK) & #1973320 (sacredceltic)
Get a job.	Trouvez un boulot !	CC-BY 2.0 (France) Attribution: tatoeba.org #1972630 (CK) & #1973321 (sacredceltic)
Get ready.	Prépare-toi.	CC-BY 2.0 (France) Attribution: tatoeba.org #1989588 (CK) & #4767854 (Doremi391)
Get ready.	Préparez-vous.	CC-BY 2.0 (France) Attribution: tatoeba.org #1989588 (CK) & #4767855 (Doremi391)
Go get it.	Va le chercher !	CC-BY 2.0 (France) Attribution: tatoeba.org #1972634 (CK) & #1973303 (sacredceltic)
Go get it.	Allez le chercher !	CC-BY 2.0 (France) Attribution: tatoeba.org #1972634 (CK) & #1973304 (sacredceltic)
Go inside.	Entrez !	CC-BY 2.0 (France) Attribution: tatoeba.org #2428954 (CK) & #440075 (franzmimm)
Go to bed.	Va au lit !	CC-BY 2.0 (France) Attribution: tatoeba.org #2649250 (CK) & #3640834 (sacredceltic)
Go to bed.	Allez au lit !	CC-BY 2.0 (France) Attribution: tatoeba.org #2649250 (CK) & #3640836 (sacredceltic)
Good luck.	Bonne chance !	CC-BY 2.0 (France) Attribution: tatoeba.org #239431 (sacredceltic) & #8744 (sacredceltic)
Good luck.	Bonne chance.	CC-BY 2.0 (France) Attribution: tatoeba.org #239431 (sacredceltic) & #966399 (sacredceltic)
Grab that.	Attrape ça !	CC-BY 2.0 (France) Attribution: tatoeba.org #1972635 (CK) & #1973297 (sacredceltic)
Grab that.	Attrapez ça !	CC-BY 2.0 (France) Attribution: tatoeba.org #1972635 (CK) & #1973298 (sacredceltic)
Grab that.	Saisis-toi de ça !	CC-BY 2.0 (France) Attribution: tatoeba.org #1972635 (CK) & #2077440 (sacredceltic)
Grab that.	Saisissez-vous de ça !	CC-BY 2.0 (France) Attribution: tatoeba.org #1972635 (CK) & #2077441 (sacredceltic)
Grab this.	Attrape ça !	CC-BY 2.0 (France) Attribution: tatoeba.org #1972637 (CK) & #1973297 (sacredceltic)
Grab this.	Attrapez ça !	CC-BY 2.0 (France) Attribution: tatoeba.org #1972637 (CK) & #1973298 (sacredceltic)
Hands off.	Pas touche !	CC-BY 2.0 (France) Attribution: tatoeba.org #268620 (CM) & #14672 (sacredceltic)
He is ill.	Il est malade.	CC-BY 2.0 (France) Attribution: tatoeba.org #371409 (saeb) & #133247 (sacredceltic)
He is old.	Il est vieux.	CC-BY 2.0 (France) Attribution: tatoeba.org #302334 (CK) & #821565 (sacredceltic)
He's a DJ.	Il est DJ.	CC-BY 2.0 (France) Attribution: tatoeba.org #1383444 (CK) & #181146 (Aiji)
He's good.	Il est bon.	CC-BY 2.0 (France) Attribution: tatoeba.org #1855193 (Spamster) & #1858319 (sacredceltic)
He's lazy.	Il est paresseux.	CC-BY 2.0 (France) Attribution: tatoeba.org #2030108 (Spamster) & #837592 (sacredceltic)
He's mine.	Il est à moi.	CC-BY 2.0 (France) Attribution: tatoeba.org #3140708 (CM) & #7919522 (hennebert)
He's rich.	Il est riche.	CC-BY 2.0 (France) Attribution: tatoeba.org #1790802 (Spamster) & #1791449 (sacredceltic)
He's sexy.	Il est sexy.	CC-BY 2.0 (France) Attribution: tatoeba.org #288007 (CM) & #7477696 (theachaean)
Here I am.	Me voici.	CC-BY 2.0 (France) Attribution: tatoeba.org #1540806 (CK) & #1112332 (sacredceltic)
Here's $5.	Voilà cinq dollars.	CC-BY 2.0 (France) Attribution: tatoeba.org #72539 (CS) & #181335 (hortusdei)
Hold fire.	Halte au feu !	CC-BY 2.0 (France) Attribution: tatoeba.org #1972642 (CK) & #1973288 (sacredceltic)
Hold fire.	Cessez le feu !	CC-BY 2.0 (France) Attribution: tatoeba.org #1972642 (CK) & #1973289 (sacredceltic)
Hold this.	Tiens ça !	CC-BY 2.0 (France) Attribution: tatoeba.org #1972645 (CK) & #1973023 (sacredceltic)
Hold this.	Tenez ça !	CC-BY 2.0 (France) Attribution: tatoeba.org #1972645 (CK) & #1973024 (sacredceltic)
Hold this.	Tenez ceci !	CC-BY 2.0 (France) Attribution: tatoeba.org #1972645 (CK) & #1973025 (sacredceltic)
Hold this.	Tiens ceci !	CC-BY 2.0 (France) Attribution: tatoeba.org #1972645 (CK) & #1973026 (sacredceltic)
How awful!	C'est affreux !	CC-BY 2.0 (France) Attribution: tatoeba.org #72077 (CM) & #10149 (Bruno)
How weird!	Comme c'est bizarre !	CC-BY 2.0 (France) Attribution: tatoeba.org #4462562 (CK) & #7074422 (Micsmithel)
How's Tom?	Comment Tom va-t-il ?	CC-BY 2.0 (France) Attribution: tatoeba.org #2005177 (CK) & #4767874 (Doremi391)
How's Tom?	Comment va Tom ?	CC-BY 2.0 (France) Attribution: tatoeba.org #2005177 (CK) & #4767876 (Doremi391)
I am cold.	J'ai froid.	CC-BY 2.0 (France) Attribution: tatoeba.org #436325 (lukaszpp) & #469786 (mamat)
I am good.	Je suis bon.	CC-BY 2.0 (France) Attribution: tatoeba.org #1120792 (cntrational) & #1121151 (sacredceltic)
I am okay.	Je vais bien.	CC-BY 2.0 (France) Attribution: tatoeba.org #376402 (saeb) & #488439 (Anthaus)
I am sick.	Je suis malade.	CC-BY 2.0 (France) Attribution: tatoeba.org #436427 (lukaszpp) & #459031 (sacredceltic)
I am sure.	Je suis sûr.	CC-BY 2.0 (France) Attribution: tatoeba.org #436433 (lukaszpp) & #460762 (sacredceltic)
I am sure.	Je suis certain.	CC-BY 2.0 (France) Attribution: tatoeba.org #436433 (lukaszpp) & #1181577 (sacredceltic)
I beg you.	Je vous en prie.	CC-BY 2.0 (France) Attribution: tatoeba.org #797290 (U2FS) & #477559 (sacredceltic)
I beg you.	Je vous en conjure.	CC-BY 2.0 (France) Attribution: tatoeba.org #797290 (U2FS) & #797289 (U2FS)
I beg you.	Je vous en supplie.	CC-BY 2.0 (France) Attribution: tatoeba.org #797290 (U2FS) & #797291 (U2FS)
I beg you.	Je te prie.	CC-BY 2.0 (France) Attribution: tatoeba.org #797290 (U2FS) & #4479755 (Wemix)
I can run.	Je sais courir.	CC-BY 2.0 (France) Attribution: tatoeba.org #1173661 (CK) & #1313541 (sacredceltic)
I can ski.	Je sais skier.	CC-BY 2.0 (France) Attribution: tatoeba.org #52315 (CK) & #7209 (Cocorico)
I cringed.	J'eus un mouvement de recul.	CC-BY 2.0 (France) Attribution: tatoeba.org #2311244 (Hybrid) & #2312302 (sacredceltic)
I cringed.	J'ai eu un mouvement de recul.	CC-BY 2.0 (France) Attribution: tatoeba.org #2311244 (Hybrid) & #2312303 (sacredceltic)
I cringed.	Je suis rentré en moi-même.	CC-BY 2.0 (France) Attribution: tatoeba.org #2311244 (Hybrid) & #2312304 (sacredceltic)
I exhaled.	J’ai expiré.	CC-BY 2.0 (France) Attribution: tatoeba.org #7538195 (CK) & #7713684 (sacredceltic)
I gave up.	J'ai abandonné.	CC-BY 2.0 (France) Attribution: tatoeba.org #2863162 (Amastan) & #7553118 (Aiji)
I give in.	Je donne ma langue au chat.	CC-BY 2.0 (France) Attribution: tatoeba.org #454503 (FeuDRenais) & #453786 (manuk7)
I give up.	J'abandonne.	CC-BY 2.0 (France) Attribution: tatoeba.org #241200 (CK) & #426539 (jerom)
I got hot.	Je me suis mis à avoir chaud.	CC-BY 2.0 (France) Attribution: tatoeba.org #4498917 (CK) & #5066634 (sacredceltic)
I got hot.	Je me suis mise à avoir chaud.	CC-BY 2.0 (France) Attribution: tatoeba.org #4498917 (CK) & #5066635 (sacredceltic)
I had fun.	Je me suis amusé.	CC-BY 2.0 (France) Attribution: tatoeba.org #2245851 (CK) & #2415943 (sacredceltic)
I had fun.	Je me suis amusée.	CC-BY 2.0 (France) Attribution: tatoeba.org #2245851 (CK) & #2415945 (sacredceltic)
I had fun.	Je me suis marré.	CC-BY 2.0 (France) Attribution: tatoeba.org #2245851 (CK) & #2429978 (sacredceltic)
I had fun.	Je me suis marrée.	CC-BY 2.0 (France) Attribution: tatoeba.org #2245851 (CK) & #2429979 (sacredceltic)
I hate it.	Je déteste ça.	CC-BY 2.0 (France) Attribution: tatoeba.org #3823453 (CK) & #2433133 (sacredceltic)
I have it.	Je l'ai.	CC-BY 2.0 (France) Attribution: tatoeba.org #6885128 (tripbeetle) & #6885484 (GB3)
I hit Tom.	J'ai frappé Tom.	CC-BY 2.0 (France) Attribution: tatoeba.org #2235723 (CK) & #6468694 (Aiji)
I hope so.	J'espère bien.	CC-BY 2.0 (France) Attribution: tatoeba.org #51142 (CK) & #181206 (Aiji)
I hurried.	Je me suis dépêché.	CC-BY 2.0 (France) Attribution: tatoeba.org #6358760 (CK) & #7713681 (sacredceltic)
I hurried.	Je me suis dépêchée.	CC-BY 2.0 (France) Attribution: tatoeba.org #6358760 (CK) & #7713682 (sacredceltic)
I inhaled.	J’ai inspiré.	CC-BY 2.0 (France) Attribution: tatoeba.org #7538197 (CK) & #7713686 (sacredceltic)
I knew it.	Je le savais.	CC-BY 2.0 (France) Attribution: tatoeba.org #1209117 (CK) & #2031129 (sacredceltic)
I like it.	J'aime ça.	CC-BY 2.0 (France) Attribution: tatoeba.org #1520245 (ABChessel) & #3633553 (sacredceltic)
I lost it.	Je l’ai perdu.	CC-BY 2.0 (France) Attribution: tatoeba.org #2245956 (CK) & #2269513 (MartinShadock)
I love it!	J'adore ça !	CC-BY 2.0 (France) Attribution: tatoeba.org #1132072 (CK) & #1133384 (sacredceltic)
I love it.	J'adore ça !	CC-BY 2.0 (France) Attribution: tatoeba.org #3812708 (robbieheslop) & #1133384 (sacredceltic)
I mean it!	Je suis sérieux !	CC-BY 2.0 (France) Attribution: tatoeba.org #322125 (jakov) & #330352 (hortusdei)
I mean it.	Je suis sérieux.	CC-BY 2.0 (France) Attribution: tatoeba.org #250804 (CK) & #1313559 (sacredceltic)
I must go.	Je dois y aller.	CC-BY 2.0 (France) Attribution: tatoeba.org #2141970 (Dreamk33) & #952757 (sacredceltic)
I must go.	Il faut que j'y aille.	CC-BY 2.0 (France) Attribution: tatoeba.org #2141970 (Dreamk33) & #1587640 (sacredceltic)
I must go.	Il me faut y aller.	CC-BY 2.0 (France) Attribution: tatoeba.org #2141970 (Dreamk33) & #1996319 (sacredceltic)
I must go.	Il me faut partir.	CC-BY 2.0 (France) Attribution: tatoeba.org #2141970 (Dreamk33) & #1996322 (sacredceltic)
I must go.	Il me faut m'en aller.	CC-BY 2.0 (France) Attribution: tatoeba.org #2141970 (Dreamk33) & #1996327 (sacredceltic)
I must go.	Je dois partir.	CC-BY 2.0 (France) Attribution: tatoeba.org #2141970 (Dreamk33) & #1996330 (sacredceltic)
I must go.	Je dois m'en aller.	CC-BY 2.0 (France) Attribution: tatoeba.org #2141970 (Dreamk33) & #1996336 (sacredceltic)
I must go.	Il faut que je m'en aille.	CC-BY 2.0 (France) Attribution: tatoeba.org #2141970 (Dreamk33) & #2371150 (sacredceltic)
I need it.	J'en ai besoin.	CC-BY 2.0 (France) Attribution: tatoeba.org #2246009 (CK) & #2482624 (sacredceltic)
I need it.	Il me le faut.	CC-BY 2.0 (France) Attribution: tatoeba.org #2246009 (CK) & #4679789 (sacredceltic)
I noticed.	J'ai remarqué.	CC-BY 2.0 (France) Attribution: tatoeba.org #3821982 (CK) & #4678645 (sacredceltic)
I prepaid.	J'ai payé d'avance.	CC-BY 2.0 (France) Attribution: tatoeba.org #5828673 (CK) & #2390082 (sacredceltic)
I promise.	Je le promets.	CC-BY 2.0 (France) Attribution: tatoeba.org #2111800 (CK) & #4591935 (sacredceltic)
I relaxed.	Je me suis détendu.	CC-BY 2.0 (France) Attribution: tatoeba.org #5828674 (CK) & #5834928 (Yemana)
I relaxed.	Je me suis détendue.	CC-BY 2.0 (France) Attribution: tatoeba.org #5828674 (CK) & #5834929 (Yemana)
I retired.	J'ai pris ma retraite.	CC-BY 2.0 (France) Attribution: tatoeba.org #5828675 (CK) & #5065458 (sacredceltic)
I said no.	J'ai dit non.	CC-BY 2.0 (France) Attribution: tatoeba.org #2405884 (CK) & #3647357 (sacredceltic)
I said so.	Je l'ai dit.	CC-BY 2.0 (France) Attribution: tatoeba.org #254069 (CK) & #4678676 (sacredceltic)
I saw him.	Je l'ai vu.	CC-BY 2.0 (France) Attribution: tatoeba.org #519963 (darinmex) & #9442 (sacredceltic)
I saw him.	Je l’ai vu.	CC-BY 2.0 (France) Attribution: tatoeba.org #519963 (darinmex) & #523030 (zmoo)
I saw him.	Je le vis.	CC-BY 2.0 (France) Attribution: tatoeba.org #519963 (darinmex) & #531271 (sacredceltic)
I saw one.	J'en ai vu une.	CC-BY 2.0 (France) Attribution: tatoeba.org #3168241 (CK) & #5380311 (Aiji)
I saw one.	J'en ai vu un.	CC-BY 2.0 (France) Attribution: tatoeba.org #3168241 (CK) & #5380312 (Aiji)
I saw you.	Je vous vis.	CC-BY 2.0 (France) Attribution: tatoeba.org #2247402 (CK) & #2527551 (sacredceltic)
I saw you.	Je te vis.	CC-BY 2.0 (France) Attribution: tatoeba.org #2247402 (CK) & #2527553 (sacredceltic)
I saw you.	Je t'ai vue.	CC-BY 2.0 (France) Attribution: tatoeba.org #2247402 (CK) & #2527556 (sacredceltic)
I saw you.	Je t'ai vu.	CC-BY 2.0 (France) Attribution: tatoeba.org #2247402 (CK) & #2527557 (sacredceltic)
I saw you.	Je vous ai vues.	CC-BY 2.0 (France) Attribution: tatoeba.org #2247402 (CK) & #2527559 (sacredceltic)
I saw you.	Je vous ai vus.	CC-BY 2.0 (France) Attribution: tatoeba.org #2247402 (CK) & #2527560 (sacredceltic)
I saw you.	Je vous ai vue.	CC-BY 2.0 (France) Attribution: tatoeba.org #2247402 (CK) & #2527562 (sacredceltic)
I saw you.	Je vous ai vu.	CC-BY 2.0 (France) Attribution: tatoeba.org #2247402 (CK) & #2527563 (sacredceltic)
I see Tom.	Je vois Tom.	CC-BY 2.0 (France) Attribution: tatoeba.org #2235735 (CK) & #2560147 (Aiji)
I shouted.	J'ai crié.	CC-BY 2.0 (France) Attribution: tatoeba.org #5828676 (CK) & #4678641 (sacredceltic)
I tripped.	J'ai trébuché.	CC-BY 2.0 (France) Attribution: tatoeba.org #2111794 (CK) & #2426911 (sacredceltic)
I tripped.	J'ai plané.	CC-BY 2.0 (France) Attribution: tatoeba.org #2111794 (CK) & #2426912 (sacredceltic)
I want it.	Je le veux.	CC-BY 2.0 (France) Attribution: tatoeba.org #1148324 (cntrational) & #1153645 (Wittydev)
I was new.	J'étais nouveau.	CC-BY 2.0 (France) Attribution: tatoeba.org #3822076 (CK) & #4681995 (sacredceltic)
I was new.	J'étais nouvelle.	CC-BY 2.0 (France) Attribution: tatoeba.org #3822076 (CK) & #4681997 (sacredceltic)
I will go.	J'irai.	CC-BY 2.0 (France) Attribution: tatoeba.org #2247573 (CK) & #3640827 (sacredceltic)
I woke up.	Je me suis réveillé.	CC-BY 2.0 (France) Attribution: tatoeba.org #3818967 (CK) & #4681956 (sacredceltic)
I woke up.	Je me suis éveillé.	CC-BY 2.0 (France) Attribution: tatoeba.org #3818967 (CK) & #4681958 (sacredceltic)
I'd agree.	Je serais d'accord.	CC-BY 2.0 (France) Attribution: tatoeba.org #2111790 (CK) & #4678887 (sacredceltic)
I'd leave.	Je partirais.	CC-BY 2.0 (France) Attribution: tatoeba.org #2111789 (CK) & #4678885 (sacredceltic)
I'll call.	J'appellerai.	CC-BY 2.0 (France) Attribution: tatoeba.org #2111787 (CK) & #4678882 (sacredceltic)
I'll cook.	Je cuisinerai.	CC-BY 2.0 (France) Attribution: tatoeba.org #2111783 (CK) & #4678878 (sacredceltic)
I'll help.	J'aiderai.	CC-BY 2.0 (France) Attribution: tatoeba.org #2549831 (CK) & #4585813 (sacredceltic)
I'll live.	Je vivrai.	CC-BY 2.0 (France) Attribution: tatoeba.org #2123627 (CK) & #4591892 (sacredceltic)
I'll obey.	J'obéirai.	CC-BY 2.0 (France) Attribution: tatoeba.org #2111777 (CK) & #4678870 (sacredceltic)
I'll pack.	Je ferai mon sac.	CC-BY 2.0 (France) Attribution: tatoeba.org #2283723 (CK) & #2285498 (sacredceltic)
I'll pack.	Je ferai ma valise.	CC-BY 2.0 (France) Attribution: tatoeba.org #2283723 (CK) & #2285499 (sacredceltic)
I'll pack.	Je plierai mes gaules.	CC-BY 2.0 (France) Attribution: tatoeba.org #2283723 (CK) & #2285502 (sacredceltic)
I'll pass.	Je passerai.	CC-BY 2.0 (France) Attribution: tatoeba.org #2111776 (CK) & #4678869 (sacredceltic)
I'll quit.	J'abandonnerai.	CC-BY 2.0 (France) Attribution: tatoeba.org #2111775 (CK) & #4678868 (sacredceltic)
I'll sing.	Je chanterai.	CC-BY 2.0 (France) Attribution: tatoeba.org #2111772 (CK) & #4594041 (sacredceltic)
I'll stay.	Je vais rester.	CC-BY 2.0 (France) Attribution: tatoeba.org #2111769 (CK) & #4818239 (mariezou)
I'll stop.	J'arrêterai.	CC-BY 2.0 (France) Attribution: tatoeba.org #2878242 (CK) & #5801583 (Toynop)
I'll swim.	Je nagerai.	CC-BY 2.0 (France) Attribution: tatoeba.org #5576197 (CK) & #5576225 (alexisslay)
I'll talk.	Je parlerai.	CC-BY 2.0 (France) Attribution: tatoeba.org #2878243 (CK) & #6463098 (Aiji)
I'll talk.	Je vais parler.	CC-BY 2.0 (France) Attribution: tatoeba.org #2878243 (CK) & #6463099 (Aiji)
I'll wait.	J'attendrai.	CC-BY 2.0 (France) Attribution: tatoeba.org #2111766 (CK) & #2766174 (Rovo)
I'll walk.	Je marcherai.	CC-BY 2.0 (France) Attribution: tatoeba.org #2111765 (CK) & #4678856 (sacredceltic)
I'll work.	Je vais travailler.	CC-BY 2.0 (France) Attribution: tatoeba.org #1188049 (sacredceltic) & #1188039 (sacredceltic)
I'll work.	Je travaillerai.	CC-BY 2.0 (France) Attribution: tatoeba.org #1188049 (sacredceltic) & #1188061 (sacredceltic)
I'm a cop.	Je suis flic.	CC-BY 2.0 (France) Attribution: tatoeba.org #2247887 (CK) & #3642157 (sacredceltic)
I'm a man.	Je suis un homme.	CC-BY 2.0 (France) Attribution: tatoeba.org #580774 (FeuDRenais) & #127479 (sacredceltic)
I'm alive.	Je suis en vie.	CC-BY 2.0 (France) Attribution: tatoeba.org #5828690 (CK) & #5834925 (Yemana)
I'm alive.	Je suis vivant.	CC-BY 2.0 (France) Attribution: tatoeba.org #5828690 (CK) & #5834926 (Yemana)
I'm alive.	Je suis vivante.	CC-BY 2.0 (France) Attribution: tatoeba.org #5828690 (CK) & #5834927 (Yemana)
I'm alone.	Je suis seule.	CC-BY 2.0 (France) Attribution: tatoeba.org #2111761 (CK) & #4592157 (sacredceltic)
I'm alone.	Je suis seul.	CC-BY 2.0 (France) Attribution: tatoeba.org #2111761 (CK) & #4592158 (sacredceltic)
I'm angry.	Je suis énervé.	CC-BY 2.0 (France) Attribution: tatoeba.org #507444 (callmath) & #6463364 (Aiji)
I'm angry.	Je suis en colère.	CC-BY 2.0 (France) Attribution: tatoeba.org #507444 (callmath) & #6463365 (Aiji)
I'm armed.	Je suis armé.	CC-BY 2.0 (France) Attribution: tatoeba.org #2111759 (CK) & #4678848 (sacredceltic)
I'm armed.	Je suis armée.	CC-BY 2.0 (France) Attribution: tatoeba.org #2111759 (CK) & #4678849 (sacredceltic)
I'm awake.	Je suis réveillé.	CC-BY 2.0 (France) Attribution: tatoeba.org #323761 (CK) & #1184063 (rene1596)
I'm blind.	Je suis aveugle.	CC-BY 2.0 (France) Attribution: tatoeba.org #2111753 (CK) & #1842809 (sacredceltic)
I'm broke.	Je suis fauché.	CC-BY 2.0 (France) Attribution: tatoeba.org #18547 (CK) & #14227 (sacredceltic)
I'm clean.	J'ai décroché.	CC-BY 2.0 (France) Attribution: tatoeba.org #2202653 (CK) & #2292515 (sacredceltic)
I'm clean.	Je suis propre.	CC-BY 2.0 (France) Attribution: tatoeba.org #2202653 (CK) & #6462985 (Aiji)
I'm crazy.	Je suis fou.	CC-BY 2.0 (France) Attribution: tatoeba.org #2066291 (LanguageExpert) & #4678763 (sacredceltic)
I'm crazy.	Je suis folle.	CC-BY 2.0 (France) Attribution: tatoeba.org #2066291 (LanguageExpert) & #4678764 (sacredceltic)
I'm cured.	Je suis guéri.	CC-BY 2.0 (France) Attribution: tatoeba.org #2283727 (CK) & #2285488 (sacredceltic)
I'm cured.	Je suis guérie.	CC-BY 2.0 (France) Attribution: tatoeba.org #2283727 (CK) & #2285489 (sacredceltic)
I'm dizzy.	J'ai la tête qui tourne.	CC-BY 2.0 (France) Attribution: tatoeba.org #2111740 (CK) & #1519890 (sacredceltic)
I'm drunk.	Je suis saoul.	CC-BY 2.0 (France) Attribution: tatoeba.org #958784 (FeuDRenais) & #832050 (sacredceltic)
I'm drunk.	Je suis soûl.	CC-BY 2.0 (France) Attribution: tatoeba.org #958784 (FeuDRenais) & #967169 (sacredceltic)
I'm drunk.	Je suis ivre.	CC-BY 2.0 (France) Attribution: tatoeba.org #958784 (FeuDRenais) & #972095 (NomadSoul)
I'm dying.	Je me meurs.	CC-BY 2.0 (France) Attribution: tatoeba.org #2051764 (Shishir) & #3211355 (sacredceltic)
I'm early.	Je suis en avance.	CC-BY 2.0 (France) Attribution: tatoeba.org #2111737 (CK) & #4678815 (sacredceltic)
I'm first.	Je suis en premier.	CC-BY 2.0 (France) Attribution: tatoeba.org #2202863 (CK) & #5060181 (sacredceltic)
I'm fussy.	Je suis difficile.	CC-BY 2.0 (France) Attribution: tatoeba.org #2202900 (CK) & #5060189 (sacredceltic)
I'm fussy.	Je suis tatillon.	CC-BY 2.0 (France) Attribution: tatoeba.org #2202900 (CK) & #5060190 (sacredceltic)
I'm fussy.	Je suis tatillonne.	CC-BY 2.0 (France) Attribution: tatoeba.org #2202900 (CK) & #5060191 (sacredceltic)
I'm going.	Je pars maintenant.	CC-BY 2.0 (France) Attribution: tatoeba.org #495219 (adjusting) & #8509 (Sbgodin)
I'm going.	Je me tire.	CC-BY 2.0 (France) Attribution: tatoeba.org #495219 (adjusting) & #405497 (qdii)
I'm going.	J’y vais.	CC-BY 2.0 (France) Attribution: tatoeba.org #495219 (adjusting) & #425747 (sysko)
I'm going.	Je pars.	CC-BY 2.0 (France) Attribution: tatoeba.org #495219 (adjusting) & #1309865 (sacredceltic)
I'm loyal.	Je suis loyal.	CC-BY 2.0 (France) Attribution: tatoeba.org #2111714 (CK) & #4678776 (sacredceltic)
I'm loyal.	Je suis loyale.	CC-BY 2.0 (France) Attribution: tatoeba.org #2111714 (CK) & #4678777 (sacredceltic)
I'm lucky.	Je suis veinard.	CC-BY 2.0 (France) Attribution: tatoeba.org #2111713 (CK) & #3670122 (sacredceltic)
I'm lucky.	Je suis veinarde.	CC-BY 2.0 (France) Attribution: tatoeba.org #2111713 (CK) & #3670123 (sacredceltic)
I'm lucky.	J'ai du pot.	CC-BY 2.0 (France) Attribution: tatoeba.org #2111713 (CK) & #4678771 (sacredceltic)
I'm lucky.	Je suis chanceux.	CC-BY 2.0 (France) Attribution: tatoeba.org #2111713 (CK) & #4678772 (sacredceltic)
I'm lucky.	Je suis chanceuse.	CC-BY 2.0 (France) Attribution: tatoeba.org #2111713 (CK) & #4678773 (sacredceltic)
I'm lying.	Je suis en train de mentir.	CC-BY 2.0 (France) Attribution: tatoeba.org #2111712 (CK) & #4678768 (sacredceltic)
I'm naked.	Je suis nu.	CC-BY 2.0 (France) Attribution: tatoeba.org #2111709 (CK) & #7680245 (sacredceltic)
I'm naked.	Je suis nue.	CC-BY 2.0 (France) Attribution: tatoeba.org #2111709 (CK) & #7680247 (sacredceltic)
I'm naked.	Je me trouve nu.	CC-BY 2.0 (France) Attribution: tatoeba.org #2111709 (CK) & #7680252 (sacredceltic)
I'm naked.	Je me trouve nue.	CC-BY 2.0 (France) Attribution: tatoeba.org #2111709 (CK) & #7680253 (sacredceltic)
I'm naked.	Je suis à poil.	CC-BY 2.0 (France) Attribution: tatoeba.org #2111709 (CK) & #7680256 (sacredceltic)
I'm quiet.	Je suis tranquille.	CC-BY 2.0 (France) Attribution: tatoeba.org #2203244 (CK) & #4678922 (sacredceltic)
I'm ready!	Je suis prête !	CC-BY 2.0 (France) Attribution: tatoeba.org #2123619 (CK) & #4591915 (sacredceltic)
I'm ready!	Je suis prêt !	CC-BY 2.0 (France) Attribution: tatoeba.org #2123619 (CK) & #4591917 (sacredceltic)
I'm ready.	Je suis prêt.	CC-BY 2.0 (France) Attribution: tatoeba.org #1891110 (CK) & #6705 (sacredceltic)
I'm right.	J'ai raison.	CC-BY 2.0 (France) Attribution: tatoeba.org #321343 (CK) & #806046 (sacredceltic)
I'm sober.	Je suis sobre.	CC-BY 2.0 (France) Attribution: tatoeba.org #2361904 (CK) & #2373651 (sacredceltic)
I'm sorry.	Excuse-moi.	CC-BY 2.0 (France) Attribution: tatoeba.org #38387 (CK) & #10459 (sacredceltic)
I'm sorry.	Désolé.	CC-BY 2.0 (France) Attribution: tatoeba.org #38387 (CK) & #13587 (sacredceltic)
I'm sorry.	Excusez-moi.	CC-BY 2.0 (France) Attribution: tatoeba.org #38387 (CK) & #499087 (Aiji)
I'm sorry.	Désolé !	CC-BY 2.0 (France) Attribution: tatoeba.org #38387 (CK) & #1130015 (sacredceltic)
I'm sorry.	Je suis désolé.	CC-BY 2.0 (France) Attribution: tatoeba.org #38387 (CK) & #3689041 (AlgideAmygdale)
I'm sorry.	Je suis désolée.	CC-BY 2.0 (France) Attribution: tatoeba.org #38387 (CK) & #3689042 (AlgideAmygdale)
I'm stuck.	Je suis coincée.	CC-BY 2.0 (France) Attribution: tatoeba.org #2203412 (CK) & #4678988 (sacredceltic)
I'm timid.	Je suis timide.	CC-BY 2.0 (France) Attribution: tatoeba.org #2203460 (CK) & #2708372 (Aiji)
I'm tired.	Je suis fatigué !	CC-BY 2.0 (France) Attribution: tatoeba.org #1705 (brauliobezerra) & #3525 (le_petit_ane_gris)
I'm tough.	Je suis dur.	CC-BY 2.0 (France) Attribution: tatoeba.org #2203467 (CK) & #4679008 (sacredceltic)
I'm tough.	Je suis dure.	CC-BY 2.0 (France) Attribution: tatoeba.org #2203467 (CK) & #4679009 (sacredceltic)
I'm tough.	Je suis dur à cuire.	CC-BY 2.0 (France) Attribution: tatoeba.org #2203467 (CK) & #4679010 (sacredceltic)
I'm tough.	Je suis dure à cuire.	CC-BY 2.0 (France) Attribution: tatoeba.org #2203467 (CK) & #4679011 (sacredceltic)
I'm yours.	Je suis à toi.	CC-BY 2.0 (France) Attribution: tatoeba.org #2111665 (CK) & #4910707 (sacredceltic)
I'm yours.	Je suis à vous.	CC-BY 2.0 (France) Attribution: tatoeba.org #2111665 (CK) & #4910708 (sacredceltic)
I've lost.	J'ai perdu.	CC-BY 2.0 (France) Attribution: tatoeba.org #1126967 (CK) & #4678706 (sacredceltic)
Is Tom OK?	Est-ce que Tom va bien ?	CC-BY 2.0 (France) Attribution: tatoeba.org #2244627 (CK) & #4551989 (Whidou)
Is Tom OK?	Tom va-t-il bien ?	CC-BY 2.0 (France) Attribution: tatoeba.org #2244627 (CK) & #4551990 (Whidou)
Is it bad?	C'est grave ?	CC-BY 2.0 (France) Attribution: tatoeba.org #1665 (CK) & #3484 (bourdu)
Is it far?	Est-ce éloigné ?	CC-BY 2.0 (France) Attribution: tatoeba.org #1308427 (CK) & #4547291 (sacredceltic)
Is it far?	Est-ce loin ?	CC-BY 2.0 (France) Attribution: tatoeba.org #1308427 (CK) & #4547292 (sacredceltic)
Is it hot?	Est-ce chaud ?	CC-BY 2.0 (France) Attribution: tatoeba.org #456027 (lukaszpp) & #6463343 (Aiji)
Is it you?	Est-ce toi ?	CC-BY 2.0 (France) Attribution: tatoeba.org #1259560 (Scott) & #1260019 (sacredceltic)
Is it you?	Est-ce vous ?	CC-BY 2.0 (France) Attribution: tatoeba.org #1259560 (Scott) & #2080656 (sacredceltic)
Is it you?	Est-ce que c'est vous ?	CC-BY 2.0 (France) Attribution: tatoeba.org #1259560 (Scott) & #2586246 (Aiji)
It failed.	Ça a échoué.	CC-BY 2.0 (France) Attribution: tatoeba.org #2283735 (CK) & #2285391 (sacredceltic)
It snowed.	Il a neigé.	CC-BY 2.0 (France) Attribution: tatoeba.org #1181168 (Eldad) & #1181163 (sacredceltic)
It stinks.	Ça sent mauvais.	CC-BY 2.0 (France) Attribution: tatoeba.org #1369138 (sacredceltic) & #912116 (sacredceltic)
It stinks.	Ça pue.	CC-BY 2.0 (France) Attribution: tatoeba.org #1369138 (sacredceltic) & #912117 (sacredceltic)
It was OK.	C'était bon.	CC-BY 2.0 (France) Attribution: tatoeba.org #2248867 (CK) & #7125068 (Aiji)
It was OK.	C'était correct.	CC-BY 2.0 (France) Attribution: tatoeba.org #2248867 (CK) & #7125069 (Aiji)
It was OK.	C'était OK.	CC-BY 2.0 (France) Attribution: tatoeba.org #2248867 (CK) & #7125070 (Aiji)
It worked.	Ça a fonctionné.	CC-BY 2.0 (France) Attribution: tatoeba.org #2283736 (CK) & #2285394 (sacredceltic)
It worked.	Ça a marché.	CC-BY 2.0 (France) Attribution: tatoeba.org #2283736 (CK) & #2285398 (sacredceltic)
It's 3:30.	Il est trois heures et demie.	CC-BY 2.0 (France) Attribution: tatoeba.org #456175 (lukaszpp) & #794536 (U2FS)
It's 8:30.	Il est huit heures trente.	CC-BY 2.0 (France) Attribution: tatoeba.org #4636492 (CK) & #6463031 (Aiji)
It's 8:30.	Il est 8 h 30.	CC-BY 2.0 (France) Attribution: tatoeba.org #4636492 (CK) & #6463032 (Aiji)
It's a TV.	C'est une télé.	CC-BY 2.0 (France) Attribution: tatoeba.org #42698 (CK) & #139222 (Aiji)
It's cold.	Il fait froid.	CC-BY 2.0 (France) Attribution: tatoeba.org #1813 (CK) & #3635 (TRANG)
It's cold.	C'est froid.	CC-BY 2.0 (France) Attribution: tatoeba.org #1813 (CK) & #2209457 (Sisyphe)
It's dark.	C'est sombre.	CC-BY 2.0 (France) Attribution: tatoeba.org #2123608 (CK) & #2310759 (Wakano)
It's dead.	Elle est morte.	CC-BY 2.0 (France) Attribution: tatoeba.org #2187203 (CK) & #435303 (jerom)
It's dead.	C'est mort.	CC-BY 2.0 (France) Attribution: tatoeba.org #2187203 (CK) & #2190345 (sacredceltic)
It's dead.	Il est mort.	CC-BY 2.0 (France) Attribution: tatoeba.org #2187203 (CK) & #2190346 (sacredceltic)
It's done.	C'est fait.	CC-BY 2.0 (France) Attribution: tatoeba.org #2187207 (CK) & #919340 (sacredceltic)
It's easy.	C'est simple.	CC-BY 2.0 (France) Attribution: tatoeba.org #561962 (CK) & #944478 (sacredceltic)
It's food.	C'est de la nourriture.	CC-BY 2.0 (France) Attribution: tatoeba.org #2187210 (CK) & #2190328 (sacredceltic)
It's free.	C'est gratuit.	CC-BY 2.0 (France) Attribution: tatoeba.org #435782 (CK) & #181983 (trotter)
It's here.	Elle est ici.	CC-BY 2.0 (France) Attribution: tatoeba.org #2123598 (CK) & #3225649 (Dreamk33)
It's here.	C'est ici.	CC-BY 2.0 (France) Attribution: tatoeba.org #2123598 (CK) & #6463063 (Aiji)
It's hers.	C'est le sien.	CC-BY 2.0 (France) Attribution: tatoeba.org #2187228 (CK) & #2190151 (sacredceltic)
It's hers.	C'est la sienne.	CC-BY 2.0 (France) Attribution: tatoeba.org #2187228 (CK) & #2190255 (sacredceltic)
It's late.	Il est tard.	CC-BY 2.0 (France) Attribution: tatoeba.org #31195 (CK) & #13640 (sacredceltic)
It's lost.	C'est perdu.	CC-BY 2.0 (France) Attribution: tatoeba.org #2187221 (CK) & #2190281 (sacredceltic)
It's mine.	C'est le mien.	CC-BY 2.0 (France) Attribution: tatoeba.org #2123592 (CK) & #1407082 (sacredceltic)
It's mine.	C'est la mienne.	CC-BY 2.0 (France) Attribution: tatoeba.org #2123592 (CK) & #1407083 (sacredceltic)
It's mine.	C'est à moi.	CC-BY 2.0 (France) Attribution: tatoeba.org #2123592 (CK) & #1551223 (sacredceltic)
It's mine.	Il s'agit du mien.	CC-BY 2.0 (France) Attribution: tatoeba.org #2123592 (CK) & #4547349 (sacredceltic)
It's open.	C'est ouvert.	CC-BY 2.0 (France) Attribution: tatoeba.org #2283743 (CK) & #2284705 (sacredceltic)
It's ours.	C'est le nôtre.	CC-BY 2.0 (France) Attribution: tatoeba.org #2123588 (CK) & #6324567 (Yemana)
It's ours.	C'est la nôtre.	CC-BY 2.0 (France) Attribution: tatoeba.org #2123588 (CK) & #6324568 (Yemana)
It's ours.	C'est à nous.	CC-BY 2.0 (France) Attribution: tatoeba.org #2123588 (CK) & #6324570 (Yemana)
It's sand.	C'est du sable.	CC-BY 2.0 (France) Attribution: tatoeba.org #2123581 (CK) & #5579309 (Aiji)
It's time.	Il est temps !	CC-BY 2.0 (France) Attribution: tatoeba.org #2123574 (CK) & #1921930 (sacredceltic)
It's time.	C'est l'heure.	CC-BY 2.0 (France) Attribution: tatoeba.org #2123574 (CK) & #6463040 (Aiji)
It's true!	C'est vrai !	CC-BY 2.0 (France) Attribution: tatoeba.org #628215 (Eldad) & #628205 (pjer)
It's work.	C'est du boulot.	CC-BY 2.0 (France) Attribution: tatoeba.org #433520 (CK) & #1157954 (belgavox)
Keep calm.	Restez calme.	CC-BY 2.0 (France) Attribution: tatoeba.org #1860658 (CK) & #354219 (bourdu)
Keep that.	Garde ça.	CC-BY 2.0 (France) Attribution: tatoeba.org #2111634 (CK) & #6463304 (Aiji)
Keep that.	Gardez cela.	CC-BY 2.0 (France) Attribution: tatoeba.org #2111634 (CK) & #6947558 (Aiji)
Keep this.	Garde ça.	CC-BY 2.0 (France) Attribution: tatoeba.org #2111632 (CK) & #6463304 (Aiji)
Keep this.	Gardez ceci.	CC-BY 2.0 (France) Attribution: tatoeba.org #2111632 (CK) & #6463305 (Aiji)
Let it be.	Ainsi soit-il.	CC-BY 2.0 (France) Attribution: tatoeba.org #764592 (U2FS) & #764606 (U2FS)
Let it be.	Laisse faire.	CC-BY 2.0 (France) Attribution: tatoeba.org #764592 (U2FS) & #872706 (U2FS)
Let me go!	Laisse-moi partir !	CC-BY 2.0 (France) Attribution: tatoeba.org #250112 (CK) & #463489 (sacredceltic)
Let me go!	Laissez-moi partir !	CC-BY 2.0 (France) Attribution: tatoeba.org #250112 (CK) & #463490 (sacredceltic)
Let me go!	Lâche-moi !	CC-BY 2.0 (France) Attribution: tatoeba.org #250112 (CK) & #463491 (sacredceltic)
Let me go!	Lâchez-moi !	CC-BY 2.0 (France) Attribution: tatoeba.org #250112 (CK) & #484290 (sacredceltic)
Let me go!	Laisse-moi m'en aller !	CC-BY 2.0 (France) Attribution: tatoeba.org #250112 (CK) & #1935638 (sacredceltic)
Let me go!	Laissez-moi m'en aller !	CC-BY 2.0 (France) Attribution: tatoeba.org #250112 (CK) & #1935639 (sacredceltic)
Let me go!	Laissez-moi y aller !	CC-BY 2.0 (France) Attribution: tatoeba.org #250112 (CK) & #2264034 (sacredceltic)
Let me go!	Laisse-moi y aller !	CC-BY 2.0 (France) Attribution: tatoeba.org #250112 (CK) & #2264035 (sacredceltic)
Let me go.	Laisse-moi partir !	CC-BY 2.0 (France) Attribution: tatoeba.org #1935448 (Spamster) & #463489 (sacredceltic)
Let me go.	Laissez-moi partir !	CC-BY 2.0 (France) Attribution: tatoeba.org #1935448 (Spamster) & #463490 (sacredceltic)
Let me go.	Laisse-moi m'en aller !	CC-BY 2.0 (France) Attribution: tatoeba.org #1935448 (Spamster) & #1935638 (sacredceltic)
Let me go.	Laissez-moi m'en aller !	CC-BY 2.0 (France) Attribution: tatoeba.org #1935448 (Spamster) & #1935639 (sacredceltic)
Let me in.	Laissez-moi rentrer.	CC-BY 2.0 (France) Attribution: tatoeba.org #277466 (CK) & #129344 (gillux)
Let me in.	Laissez-moi entrer.	CC-BY 2.0 (France) Attribution: tatoeba.org #277466 (CK) & #1847242 (Petro1)
Let's ask.	Demandons.	CC-BY 2.0 (France) Attribution: tatoeba.org #1878526 (Asma) & #5293657 (pititnatole)
Let's eat.	Mangeons.	CC-BY 2.0 (France) Attribution: tatoeba.org #1830543 (CK) & #7267172 (Aiji)
Let's see.	Voyons voir !	CC-BY 2.0 (France) Attribution: tatoeba.org #2111618 (CK) & #896705 (sacredceltic)
Lie still.	Reste allongé, immobile !	CC-BY 2.0 (France) Attribution: tatoeba.org #1839430 (CK) & #1849909 (sacredceltic)
Lie still.	Reste allongée, immobile !	CC-BY 2.0 (France) Attribution: tatoeba.org #1839430 (CK) & #1849911 (sacredceltic)
Lie still.	Restez allongé, immobile !	CC-BY 2.0 (France) Attribution: tatoeba.org #1839430 (CK) & #1849912 (sacredceltic)
Lie still.	Restez allongée, immobile !	CC-BY 2.0 (France) Attribution: tatoeba.org #1839430 (CK) & #1849915 (sacredceltic)
Lie still.	Restez allongés, immobiles !	CC-BY 2.0 (France) Attribution: tatoeba.org #1839430 (CK) & #1849916 (sacredceltic)
Lie still.	Restez allongées, immobiles !	CC-BY 2.0 (France) Attribution: tatoeba.org #1839430 (CK) & #1849918 (sacredceltic)
Look away.	Détourne le regard.	CC-BY 2.0 (France) Attribution: tatoeba.org #2111610 (CK) & #8407898 (Aiji)
Look away.	Regardez ailleurs.	CC-BY 2.0 (France) Attribution: tatoeba.org #2111610 (CK) & #8407899 (Aiji)
Look back!	Regarde derrière toi !	CC-BY 2.0 (France) Attribution: tatoeba.org #240166 (CK) & #473057 (sacredceltic)
Look back!	Regarde derrière !	CC-BY 2.0 (France) Attribution: tatoeba.org #240166 (CK) & #896702 (sacredceltic)
Look here.	Regarde ici.	CC-BY 2.0 (France) Attribution: tatoeba.org #2111606 (CK) & #6463253 (Aiji)
Look here.	Regardez ici.	CC-BY 2.0 (France) Attribution: tatoeba.org #2111606 (CK) & #6463254 (Aiji)
Loosen up.	Échauffe-toi !	CC-BY 2.0 (France) Attribution: tatoeba.org #1845492 (CK) & #1846148 (sacredceltic)
Loosen up.	Échauffez-vous !	CC-BY 2.0 (France) Attribution: tatoeba.org #1845492 (CK) & #1846149 (sacredceltic)
Loosen up.	Détends-toi !	CC-BY 2.0 (France) Attribution: tatoeba.org #1845492 (CK) & #1846151 (sacredceltic)
Loosen up.	Laisse-toi aller !	CC-BY 2.0 (France) Attribution: tatoeba.org #1845492 (CK) & #1846155 (sacredceltic)
Loosen up.	Laissez-vous aller !	CC-BY 2.0 (France) Attribution: tatoeba.org #1845492 (CK) & #1846158 (sacredceltic)
Move over.	Bouge de là.	CC-BY 2.0 (France) Attribution: tatoeba.org #1553407 (CK) & #6463147 (Aiji)
Move over.	Poussez-vous.	CC-BY 2.0 (France) Attribution: tatoeba.org #1553407 (CK) & #6463148 (Aiji)
Move over.	Pousse-toi.	CC-BY 2.0 (France) Attribution: tatoeba.org #1553407 (CK) & #6463149 (Aiji)
Nice shot!	Joli coup !	CC-BY 2.0 (France) Attribution: tatoeba.org #1857550 (Spamster) & #1858000 (sacredceltic)
Of course!	Pour sûr.	CC-BY 2.0 (France) Attribution: tatoeba.org #433730 (CK) & #1043643 (sacredceltic)
Of course!	Mais ouais !	CC-BY 2.0 (France) Attribution: tatoeba.org #433730 (CK) & #3812362 (gillux)
Of course!	Pardi !	CC-BY 2.0 (France) Attribution: tatoeba.org #433730 (CK) & #5502032 (HaleBopp)
Of course.	Bien sûr.	CC-BY 2.0 (France) Attribution: tatoeba.org #433492 (CK) & #897511 (sacredceltic)
Of course.	Pour sûr.	CC-BY 2.0 (France) Attribution: tatoeba.org #433492 (CK) & #1043643 (sacredceltic)
Oh please!	Je vous en prie !	CC-BY 2.0 (France) Attribution: tatoeba.org #1349961 (sacredceltic) & #1142722 (sacredceltic)
Oh please!	Je t'en prie !	CC-BY 2.0 (France) Attribution: tatoeba.org #1349961 (sacredceltic) & #1142723 (sacredceltic)
Pardon me?	Pardon ?	CC-BY 2.0 (France) Attribution: tatoeba.org #31477 (CK) & #9675 (sacredceltic)
Pardon me?	Je vous demande pardon ?	CC-BY 2.0 (France) Attribution: tatoeba.org #31477 (CK) & #9677 (sysko)
Pardon me?	Plaît-il ?	CC-BY 2.0 (France) Attribution: tatoeba.org #31477 (CK) & #496981 (sacredceltic)
Read this.	Lis ceci.	CC-BY 2.0 (France) Attribution: tatoeba.org #1098659 (cntrational) & #1098785 (sacredceltic)
Say hello.	Dis bonjour.	CC-BY 2.0 (France) Attribution: tatoeba.org #2111563 (CK) & #5364359 (pititnatole)
See above.	Voyez ci-dessus.	CC-BY 2.0 (France) Attribution: tatoeba.org #273621 (CM) & #483872 (sacredceltic)
See below.	Voyez ci-dessous.	CC-BY 2.0 (France) Attribution: tatoeba.org #25377 (CM) & #6740940 (Micsmithel)
See below.	Voir ci-dessous.	CC-BY 2.0 (France) Attribution: tatoeba.org #25377 (CM) & #6740943 (Micsmithel)
Seize him!	Capturez-le !	CC-BY 2.0 (France) Attribution: tatoeba.org #2111558 (CK) & #6947555 (Aiji)
Seize him!	Attrapez-le !	CC-BY 2.0 (France) Attribution: tatoeba.org #2111558 (CK) & #6947556 (Aiji)
Seriously?	Vraiment ?	CC-BY 2.0 (France) Attribution: tatoeba.org #1327057 (bmaynard87) & #135244 (gillux)
Seriously?	Est-ce sérieux ?	CC-BY 2.0 (France) Attribution: tatoeba.org #1327057 (bmaynard87) & #588766 (sacredceltic)
Seriously?	Sérieusement ?	CC-BY 2.0 (France) Attribution: tatoeba.org #1327057 (bmaynard87) & #4961578 (sacredceltic)
She cried.	Elle pleurait.	CC-BY 2.0 (France) Attribution: tatoeba.org #313193 (CK) & #134239 (sacredceltic)
She cried.	Elle pleura.	CC-BY 2.0 (France) Attribution: tatoeba.org #313193 (CK) & #1074488 (sacredceltic)
She tried.	Elle a essayé.	CC-BY 2.0 (France) Attribution: tatoeba.org #309976 (CK) & #545122 (SUZIE)
She walks.	Elle marche.	CC-BY 2.0 (France) Attribution: tatoeba.org #316925 (CK) & #134661 (sacredceltic)
She's hot.	Elle est chaude.	CC-BY 2.0 (France) Attribution: tatoeba.org #1629767 (Spamster) & #1629774 (sacredceltic)
She's hot.	Elle est très attirante.	CC-BY 2.0 (France) Attribution: tatoeba.org #1629767 (Spamster) & #1629775 (sacredceltic)
Sign here.	Signe ici.	CC-BY 2.0 (France) Attribution: tatoeba.org #1526517 (pauldhunt) & #950226 (sacredceltic)
Sign here.	Signez ici.	CC-BY 2.0 (France) Attribution: tatoeba.org #1526517 (pauldhunt) & #1527267 (sacredceltic)
Sign this.	Signe ça.	CC-BY 2.0 (France) Attribution: tatoeba.org #2111555 (CK) & #6463038 (Aiji)
Sign this.	Signez ceci.	CC-BY 2.0 (France) Attribution: tatoeba.org #2111555 (CK) & #6463039 (Aiji)
Slow down.	Ralentis !	CC-BY 2.0 (France) Attribution: tatoeba.org #2187252 (CK) & #2190194 (sacredceltic)
Slow down.	Ralentissez !	CC-BY 2.0 (France) Attribution: tatoeba.org #2187252 (CK) & #2190196 (sacredceltic)
Stay away.	Reste à l'écart.	CC-BY 2.0 (France) Attribution: tatoeba.org #2111516 (CK) & #5297896 (pititnatole)
Stay away.	Restez à l'écart.	CC-BY 2.0 (France) Attribution: tatoeba.org #2111516 (CK) & #5297897 (pititnatole)
Stay back.	Reste en arrière !	CC-BY 2.0 (France) Attribution: tatoeba.org #1850251 (CK) & #1852252 (sacredceltic)
Stay back.	Restez en arrière !	CC-BY 2.0 (France) Attribution: tatoeba.org #1850251 (CK) & #1852254 (sacredceltic)
Stay calm.	Restez calme.	CC-BY 2.0 (France) Attribution: tatoeba.org #788304 (hrin) & #354219 (bourdu)
Stay calm.	Reste calme.	CC-BY 2.0 (France) Attribution: tatoeba.org #788304 (hrin) & #795728 (U2FS)
Stay calm.	Garde ton calme.	CC-BY 2.0 (France) Attribution: tatoeba.org #788304 (hrin) & #795730 (U2FS)
Stay calm.	Garde ton sang-froid.	CC-BY 2.0 (France) Attribution: tatoeba.org #788304 (hrin) & #795731 (U2FS)
Stay calm.	Reste tranquille.	CC-BY 2.0 (France) Attribution: tatoeba.org #788304 (hrin) & #1076641 (sacredceltic)
Stay down!	Reste baissé.	CC-BY 2.0 (France) Attribution: tatoeba.org #1777435 (Spamster) & #1845913 (sacredceltic)
Stay down!	Restez baissé.	CC-BY 2.0 (France) Attribution: tatoeba.org #1777435 (Spamster) & #1845914 (sacredceltic)
Stay down.	Reste baissé.	CC-BY 2.0 (France) Attribution: tatoeba.org #1841182 (CK) & #1845913 (sacredceltic)
Stay down.	Restez baissé.	CC-BY 2.0 (France) Attribution: tatoeba.org #1841182 (CK) & #1845914 (sacredceltic)
Stay here.	Restez là !	CC-BY 2.0 (France) Attribution: tatoeba.org #2111512 (CK) & #1158356 (sacredceltic)
Stay here.	Reste ici !	CC-BY 2.0 (France) Attribution: tatoeba.org #2111512 (CK) & #4579493 (sacredceltic)
Stay here.	Restez ici.	CC-BY 2.0 (France) Attribution: tatoeba.org #2111512 (CK) & #6463315 (Aiji)
Stay thin.	Reste mince !	CC-BY 2.0 (France) Attribution: tatoeba.org #275014 (CM) & #465139 (sacredceltic)
Step back.	Recule !	CC-BY 2.0 (France) Attribution: tatoeba.org #1553393 (CK) & #1554053 (sacredceltic)
Step back.	Reculez !	CC-BY 2.0 (France) Attribution: tatoeba.org #1553393 (CK) & #1902586 (sacredceltic)
Stop that!	Arrêtez !	CC-BY 2.0 (France) Attribution: tatoeba.org #651592 (orbpic) & #1291422 (sacredceltic)
Stop that.	Arrête ça !	CC-BY 2.0 (France) Attribution: tatoeba.org #1860592 (CK) & #579377 (sacredceltic)
Stop that.	Arrêtez ça !	CC-BY 2.0 (France) Attribution: tatoeba.org #1860592 (CK) & #1850045 (sacredceltic)
Stop that.	Arrête ça !	CC-BY 2.0 (France) Attribution: tatoeba.org #1860592 (CK) & #1850047 (sacredceltic)
Stop them.	Arrêtez-les.	CC-BY 2.0 (France) Attribution: tatoeba.org #2111491 (CK) & #6468707 (Aiji)
Take care!	Prends soin de toi !	CC-BY 2.0 (France) Attribution: tatoeba.org #324861 (CK) & #1330216 (sacredceltic)
Take care!	Soyez prudente !	CC-BY 2.0 (France) Attribution: tatoeba.org #324861 (CK) & #1850041 (sacredceltic)
Take care.	Prends soin de toi.	CC-BY 2.0 (France) Attribution: tatoeba.org #20362 (sacredceltic) & #10904 (sacredceltic)
Take care.	Prenez soin de vous.	CC-BY 2.0 (France) Attribution: tatoeba.org #20362 (sacredceltic) & #464711 (sacredceltic)
Take mine.	Prends le mien.	CC-BY 2.0 (France) Attribution: tatoeba.org #2111483 (CK) & #5724239 (Aiji)
Take mine.	Prends la mienne.	CC-BY 2.0 (France) Attribution: tatoeba.org #2111483 (CK) & #5724240 (Aiji)
Take mine.	Prenez le mien.	CC-BY 2.0 (France) Attribution: tatoeba.org #2111483 (CK) & #5724241 (Aiji)
Take mine.	Prenez la mienne.	CC-BY 2.0 (France) Attribution: tatoeba.org #2111483 (CK) & #5724242 (Aiji)
Take mine.	Prends les miens.	CC-BY 2.0 (France) Attribution: tatoeba.org #2111483 (CK) & #5724244 (Aiji)
Take mine.	Prends les miennes.	CC-BY 2.0 (France) Attribution: tatoeba.org #2111483 (CK) & #5724245 (Aiji)
Take mine.	Prenez les miens.	CC-BY 2.0 (France) Attribution: tatoeba.org #2111483 (CK) & #5724246 (Aiji)
Take mine.	Prenez les miennes.	CC-BY 2.0 (France) Attribution: tatoeba.org #2111483 (CK) & #5724247 (Aiji)
Take this.	Prends ça.	CC-BY 2.0 (France) Attribution: tatoeba.org #2111479 (CK) & #5298158 (pititnatole)
Take this.	Prenez ça.	CC-BY 2.0 (France) Attribution: tatoeba.org #2111479 (CK) & #5298161 (pititnatole)
Thank you.	Merci !	CC-BY 2.0 (France) Attribution: tatoeba.org #1876041 (Asma) & #374826 (sysko)
Thank you.	Merci.	CC-BY 2.0 (France) Attribution: tatoeba.org #1876041 (Asma) & #2302907 (Joelle)
That's OK.	Il n'y a pas de problème.	CC-BY 2.0 (France) Attribution: tatoeba.org #2111418 (CK) & #135434 (Cocorico)
That's OK.	Pas de problème.	CC-BY 2.0 (France) Attribution: tatoeba.org #2111418 (CK) & #237220 (hortusdei)
That's OK.	Ce n'est pas grave.	CC-BY 2.0 (France) Attribution: tatoeba.org #2111418 (CK) & #333722 (sysko)
That's OK.	Ça va.	CC-BY 2.0 (France) Attribution: tatoeba.org #2111418 (CK) & #744360 (Christiane)
That's it.	C'est ça.	CC-BY 2.0 (France) Attribution: tatoeba.org #270709 (mamat) & #477741 (mamat)
Then what?	Et alors ?	CC-BY 2.0 (France) Attribution: tatoeba.org #53035 (CM) & #5999272 (PERCE_NEIGE)
They fell.	Ils sont tombés.	CC-BY 2.0 (France) Attribution: tatoeba.org #2111371 (CK) & #4101235 (sbamsbamsbam)
They fell.	Elles sont tombées.	CC-BY 2.0 (France) Attribution: tatoeba.org #2111371 (CK) & #4215707 (GB3)
They left.	Ils sont partis.	CC-BY 2.0 (France) Attribution: tatoeba.org #2111368 (CK) & #4729360 (sacredceltic)
They left.	Elles sont parties.	CC-BY 2.0 (France) Attribution: tatoeba.org #2111368 (CK) & #4729362 (sacredceltic)
They lied.	Ils ont menti.	CC-BY 2.0 (France) Attribution: tatoeba.org #2111367 (CK) & #2169632 (Rovo)
They lied.	Elles ont menti.	CC-BY 2.0 (France) Attribution: tatoeba.org #2111367 (CK) & #2169633 (Rovo)
They lost.	Ils ont perdu.	CC-BY 2.0 (France) Attribution: tatoeba.org #2111366 (CK) & #4729358 (sacredceltic)
They lost.	Elles ont perdu.	CC-BY 2.0 (France) Attribution: tatoeba.org #2111366 (CK) & #4729359 (sacredceltic)
They swam.	Ils nageaient.	CC-BY 2.0 (France) Attribution: tatoeba.org #1963280 (CK) & #489507 (Goofy)
They swam.	Elles nageaient.	CC-BY 2.0 (France) Attribution: tatoeba.org #1963280 (CK) & #489508 (Goofy)
They swam.	Ils nagèrent.	CC-BY 2.0 (France) Attribution: tatoeba.org #1963280 (CK) & #1964419 (sacredceltic)
They swam.	Elles nagèrent.	CC-BY 2.0 (France) Attribution: tatoeba.org #1963280 (CK) & #1964420 (sacredceltic)
Time's up.	Le temps est écoulé.	CC-BY 2.0 (France) Attribution: tatoeba.org #6611926 (Eccles17) & #1291372 (sacredceltic)
Tom cooks.	Tom cuisine.	CC-BY 2.0 (France) Attribution: tatoeba.org #7410470 (CK) & #5364342 (pititnatole)
Tom cried.	Tom pleura.	CC-BY 2.0 (France) Attribution: tatoeba.org #2111190 (CK) & #6463390 (Aiji)
Tom is OK.	Tom va bien.	CC-BY 2.0 (France) Attribution: tatoeba.org #2203136 (CK) & #1643838 (belgavox)
Tom is in.	Tom est dedans.	CC-BY 2.0 (France) Attribution: tatoeba.org #2236731 (CK) & #8731404 (Julien_PDC)
Tom knits.	Tom tricote.	CC-BY 2.0 (France) Attribution: tatoeba.org #2111161 (CK) & #5293635 (pititnatole)
Tom knows.	Tom sait.	CC-BY 2.0 (France) Attribution: tatoeba.org #2111160 (CK) & #5293634 (pititnatole)
Tom rocks.	Tom assure.	CC-BY 2.0 (France) Attribution: tatoeba.org #2203788 (CK) & #7102092 (Micsmithel)
Tom spoke.	Tom a parlé.	CC-BY 2.0 (France) Attribution: tatoeba.org #2203808 (CK) & #5688409 (Aiji)
Tom waved.	Tom a fait signe de la main.	CC-BY 2.0 (France) Attribution: tatoeba.org #2005185 (CK) & #7413930 (lbdx)
Tom works.	Tom est en train de travailler.	CC-BY 2.0 (France) Attribution: tatoeba.org #2203899 (CK) & #1999784 (Aiji)
Tom's fat.	Tom est gros.	CC-BY 2.0 (France) Attribution: tatoeba.org #2107510 (CK) & #5364439 (pititnatole)
Tom's mad.	Tom est en colère.	CC-BY 2.0 (France) Attribution: tatoeba.org #2107565 (CK) & #2798957 (Rockaround)
Tom's mad.	Tom est fou.	CC-BY 2.0 (France) Attribution: tatoeba.org #2107565 (CK) & #6463059 (Aiji)
Tom's sad.	Tom est triste.	CC-BY 2.0 (France) Attribution: tatoeba.org #2107586 (CK) & #6463057 (Aiji)
Trust Tom.	Fais confiance à Tom.	CC-BY 2.0 (France) Attribution: tatoeba.org #2203867 (CK) & #6465632 (Aiji)
Trust Tom.	Faites confiance à Tom.	CC-BY 2.0 (France) Attribution: tatoeba.org #2203867 (CK) & #6465633 (Aiji)
Try again.	Essaie encore.	CC-BY 2.0 (France) Attribution: tatoeba.org #31723 (CK) & #332302 (TRANG)
Try again.	Essayez de nouveau.	CC-BY 2.0 (France) Attribution: tatoeba.org #31723 (CK) & #560653 (sacredceltic)
Try again.	Essaie de nouveau.	CC-BY 2.0 (France) Attribution: tatoeba.org #31723 (CK) & #1313593 (sacredceltic)
Try it on.	Essaie-le !	CC-BY 2.0 (France) Attribution: tatoeba.org #2253793 (CK) & #4895917 (sacredceltic)
Turn left.	Tourne à gauche.	CC-BY 2.0 (France) Attribution: tatoeba.org #464284 (lukaszpp) & #465012 (mamat)
Wait here.	Attends ici.	CC-BY 2.0 (France) Attribution: tatoeba.org #1841188 (CK) & #1845892 (sacredceltic)
Wait here.	Attends là.	CC-BY 2.0 (France) Attribution: tatoeba.org #1841188 (CK) & #1845894 (sacredceltic)
Wait here.	Attendez ici.	CC-BY 2.0 (France) Attribution: tatoeba.org #1841188 (CK) & #1845895 (sacredceltic)
Wait here.	Attendez là.	CC-BY 2.0 (France) Attribution: tatoeba.org #1841188 (CK) & #1845896 (sacredceltic)
Watch out!	Attention !	CC-BY 2.0 (France) Attribution: tatoeba.org #375828 (megamanenm) & #14218 (gillux)
Watch out!	Faites attention !	CC-BY 2.0 (France) Attribution: tatoeba.org #375828 (megamanenm) & #135525 (Cocorico)
Watch out!	Fais attention !	CC-BY 2.0 (France) Attribution: tatoeba.org #375828 (megamanenm) & #426718 (qdii)
We agreed.	Nous sommes tombés d'accord.	CC-BY 2.0 (France) Attribution: tatoeba.org #4054938 (CK) & #4775568 (sacredceltic)
We did it!	Nous avons réussi !	CC-BY 2.0 (France) Attribution: tatoeba.org #1107965 (Scott) & #4337 (TRANG)
We did it.	Nous avons réussi !	CC-BY 2.0 (France) Attribution: tatoeba.org #4498133 (CK) & #4337 (TRANG)
We did it.	Nous l'avons fait.	CC-BY 2.0 (France) Attribution: tatoeba.org #4498133 (CK) & #1843227 (sacredceltic)
We forgot.	Nous avons oublié.	CC-BY 2.0 (France) Attribution: tatoeba.org #2123506 (CK) & #4775566 (sacredceltic)
We saw it.	Nous l'avons vu.	CC-BY 2.0 (France) Attribution: tatoeba.org #2241438 (CK) & #1089958 (sacredceltic)
We saw it.	Nous l'avons vue.	CC-BY 2.0 (France) Attribution: tatoeba.org #2241438 (CK) & #2008100 (sacredceltic)
We smiled.	Nous avons souri.	CC-BY 2.0 (France) Attribution: tatoeba.org #6358745 (CK) & #7142153 (Micsmithel)
We talked.	Nous discutâmes.	CC-BY 2.0 (France) Attribution: tatoeba.org #2107672 (CK) & #2109532 (sacredceltic)
We talked.	Nous avons discuté.	CC-BY 2.0 (France) Attribution: tatoeba.org #2107672 (CK) & #2109533 (sacredceltic)
We talked.	Nous nous sommes entretenus.	CC-BY 2.0 (France) Attribution: tatoeba.org #2107672 (CK) & #2109536 (sacredceltic)
We talked.	Nous nous sommes entretenues.	CC-BY 2.0 (France) Attribution: tatoeba.org #2107672 (CK) & #2109538 (sacredceltic)
We talked.	Nous nous entretînmes.	CC-BY 2.0 (France) Attribution: tatoeba.org #2107672 (CK) & #2109541 (sacredceltic)
We waited.	Nous attendîmes.	CC-BY 2.0 (France) Attribution: tatoeba.org #2107674 (CK) & #2109523 (sacredceltic)
We waited.	Nous avons attendu.	CC-BY 2.0 (France) Attribution: tatoeba.org #2107674 (CK) & #2109524 (sacredceltic)
We walked.	Nous sommes allés à pied.	CC-BY 2.0 (France) Attribution: tatoeba.org #6790864 (shekitten) & #4947745 (sacredceltic)
We walked.	Nous sommes allées à pied.	CC-BY 2.0 (France) Attribution: tatoeba.org #6790864 (shekitten) & #4947746 (sacredceltic)
We'll try.	Nous essayerons.	CC-BY 2.0 (France) Attribution: tatoeba.org #2107682 (CK) & #2109497 (sacredceltic)
We'll try.	Nous tenterons.	CC-BY 2.0 (France) Attribution: tatoeba.org #2107682 (CK) & #2109498 (sacredceltic)
We'll win.	Nous l'emporterons.	CC-BY 2.0 (France) Attribution: tatoeba.org #2107684 (CK) & #918932 (sacredceltic)
We'll win.	Nous gagnerons.	CC-BY 2.0 (France) Attribution: tatoeba.org #2107684 (CK) & #2109503 (sacredceltic)
We're hot.	Nous avons chaud.	CC-BY 2.0 (France) Attribution: tatoeba.org #464466 (lukaszpp) & #468625 (sacredceltic)
We're sad.	Nous sommes tristes.	CC-BY 2.0 (France) Attribution: tatoeba.org #2203308 (CK) & #4777291 (sacredceltic)
We're shy.	Nous sommes timides.	CC-BY 2.0 (France) Attribution: tatoeba.org #2203343 (CK) & #4777298 (sacredceltic)
Well done!	Bien vu !	CC-BY 2.0 (France) Attribution: tatoeba.org #464478 (lukaszpp) & #474015 (sacredceltic)
Well done!	Bien cuit !	CC-BY 2.0 (France) Attribution: tatoeba.org #464478 (lukaszpp) & #474030 (sacredceltic)
Well done!	À la bonne heure !	CC-BY 2.0 (France) Attribution: tatoeba.org #464478 (lukaszpp) & #497209 (sacredceltic)
Well done!	Bien joué !	CC-BY 2.0 (France) Attribution: tatoeba.org #464478 (lukaszpp) & #943995 (Quazel)
Well done!	Pas mal !	CC-BY 2.0 (France) Attribution: tatoeba.org #464478 (lukaszpp) & #1507466 (sacredceltic)
What's up?	Ça va ?	CC-BY 2.0 (France) Attribution: tatoeba.org #25164 (CK) & #14970 (sacredceltic)
What's up?	Quoi de beau ?	CC-BY 2.0 (France) Attribution: tatoeba.org #25164 (CK) & #334412 (sysko)
Who cares?	Qui s'en préoccupe ?	CC-BY 2.0 (France) Attribution: tatoeba.org #40434 (CK) & #457991 (sacredceltic)
Who cares?	Qui s'en soucie ?	CC-BY 2.0 (France) Attribution: tatoeba.org #40434 (CK) & #457992 (sacredceltic)
Who cares?	À qui ceci importe-t-il ?	CC-BY 2.0 (France) Attribution: tatoeba.org #40434 (CK) & #457993 (sacredceltic)
Who is he?	Qui est-ce ?	CC-BY 2.0 (France) Attribution: tatoeba.org #347331 (sysko) & #347336 (sysko)
Who is he?	Qui est-il ?	CC-BY 2.0 (France) Attribution: tatoeba.org #347331 (sysko) & #428377 (dominiko)
Who is it?	Qui est-ce ?	CC-BY 2.0 (France) Attribution: tatoeba.org #428379 (witbrock) & #347336 (sysko)
Who is it?	Qui est-il ?	CC-BY 2.0 (France) Attribution: tatoeba.org #428379 (witbrock) & #428377 (dominiko)
Who knows?	Qui sait ?	CC-BY 2.0 (France) Attribution: tatoeba.org #276369 (CK) & #395533 (sysko)
Who spoke?	Qui a parlé ?	CC-BY 2.0 (France) Attribution: tatoeba.org #2203807 (CK) & #4247373 (mouche)
Who'll go?	Qui ira ?	CC-BY 2.0 (France) Attribution: tatoeba.org #2203689 (CK) & #2460116 (Rovo)
Who's Tom?	C’est qui, Tom ?	CC-BY 2.0 (France) Attribution: tatoeba.org #1886548 (CK) & #4869053 (gillux)
Who's ill?	Qui est malade ?	CC-BY 2.0 (France) Attribution: tatoeba.org #3454195 (CK) & #3469074 (Lulantis)
Wonderful!	Magnifique !	CC-BY 2.0 (France) Attribution: tatoeba.org #433510 (CK) & #926433 (U2FS)
Wonderful!	À la bonne heure !	CC-BY 2.0 (France) Attribution: tatoeba.org #433510 (CK) & #2083708 (Filcxjo)
Write Tom.	Écrivez à Tom.	CC-BY 2.0 (France) Attribution: tatoeba.org #2203869 (CK) & #5441347 (Aiji)
You drive.	Tu conduis.	CC-BY 2.0 (France) Attribution: tatoeba.org #2549830 (CK) & #4653687 (sacredceltic)
You drive.	Toi, conduis !	CC-BY 2.0 (France) Attribution: tatoeba.org #2549830 (CK) & #4653689 (sacredceltic)
You drive.	Vous conduisez.	CC-BY 2.0 (France) Attribution: tatoeba.org #2549830 (CK) & #4653692 (sacredceltic)
You idiot!	Espèce d'imbécile !	CC-BY 2.0 (France) Attribution: tatoeba.org #418475 (Scott) & #461948 (sacredceltic)
You idiot!	Espèce d'idiot !	CC-BY 2.0 (France) Attribution: tatoeba.org #418475 (Scott) & #897517 (sacredceltic)
You start.	Tu commences.	CC-BY 2.0 (France) Attribution: tatoeba.org #2549829 (CK) & #4653685 (sacredceltic)
You start.	Vous commencez.	CC-BY 2.0 (France) Attribution: tatoeba.org #2549829 (CK) & #4653686 (sacredceltic)
You tried.	Tu as essayé.	CC-BY 2.0 (France) Attribution: tatoeba.org #20119 (CK) & #575836 (sacredceltic)
You tried.	Vous avez essayé.	CC-BY 2.0 (France) Attribution: tatoeba.org #20119 (CK) & #575837 (sacredceltic)
You're OK.	Tu vas bien.	CC-BY 2.0 (France) Attribution: tatoeba.org #2203137 (CK) & #4654043 (sacredceltic)
Aim higher.	Vise plus haut.	CC-BY 2.0 (France) Attribution: tatoeba.org #2264156 (sharptoothed) & #8407909 (Aiji)
Aim higher.	Visez plus haut.	CC-BY 2.0 (France) Attribution: tatoeba.org #2264156 (sharptoothed) & #8407911 (Aiji)
All aboard!	Tout le monde à bord!	CC-BY 2.0 (France) Attribution: tatoeba.org #22121 (CM) & #4654453 (thowas)
Am I clear?	Suis-je clair ?	CC-BY 2.0 (France) Attribution: tatoeba.org #2244884 (CK) & #5063541 (sacredceltic)
Am I clear?	Suis-je claire ?	CC-BY 2.0 (France) Attribution: tatoeba.org #2244884 (CK) & #5063542 (sacredceltic)
Am I dying?	Suis-je en train de mourir ?	CC-BY 2.0 (France) Attribution: tatoeba.org #2244886 (CK) & #5063543 (sacredceltic)
Am I dying?	Suis-je en train de trépasser ?	CC-BY 2.0 (France) Attribution: tatoeba.org #2244886 (CK) & #5063544 (sacredceltic)
Am I early?	Suis-je en avance ?	CC-BY 2.0 (France) Attribution: tatoeba.org #2244887 (CK) & #5063545 (sacredceltic)
Am I fired?	Vous me mettez à la porte ?	CC-BY 2.0 (France) Attribution: tatoeba.org #2244888 (CK) & #2464943 (arnxy20)
Am I first?	Suis-je le premier ?	CC-BY 2.0 (France) Attribution: tatoeba.org #2244889 (CK) & #5063546 (sacredceltic)
Am I first?	Suis-je la première ?	CC-BY 2.0 (France) Attribution: tatoeba.org #2244889 (CK) & #5063547 (sacredceltic)
Am I hired?	Suis-je engagé ?	CC-BY 2.0 (France) Attribution: tatoeba.org #2244890 (CK) & #5063548 (sacredceltic)
Am I hired?	Suis-je engagée ?	CC-BY 2.0 (France) Attribution: tatoeba.org #2244890 (CK) & #5063549 (sacredceltic)
Am I right?	Ai-je raison ?	CC-BY 2.0 (France) Attribution: tatoeba.org #1934796 (Spamster) & #1986553 (sacredceltic)
Am I right?	Suis-je dans le vrai ?	CC-BY 2.0 (France) Attribution: tatoeba.org #1934796 (Spamster) & #1986556 (sacredceltic)
Am I wrong?	Me trompé-je ?	CC-BY 2.0 (France) Attribution: tatoeba.org #410779 (CK) & #549515 (zmoo)
Am I wrong?	Ai-je tort ?	CC-BY 2.0 (France) Attribution: tatoeba.org #410779 (CK) & #1313542 (sacredceltic)
Am I wrong?	Est-ce que je me trompe ?	CC-BY 2.0 (France) Attribution: tatoeba.org #410779 (CK) & #1512040 (sacredceltic)
Answer Tom.	Réponds à Tom.	CC-BY 2.0 (France) Attribution: tatoeba.org #2203854 (CK) & #6463090 (Aiji)
Answer Tom.	Répondez à Tom.	CC-BY 2.0 (France) Attribution: tatoeba.org #2203854 (CK) & #6463091 (Aiji)
Are you OK?	Est-ce que tu vas bien ?	CC-BY 2.0 (France) Attribution: tatoeba.org #953106 (CK) & #955068 (sacredceltic)
Are you up?	Es-tu levé ?	CC-BY 2.0 (France) Attribution: tatoeba.org #1841739 (CK) & #1842631 (sacredceltic)
Are you up?	Es-tu levée ?	CC-BY 2.0 (France) Attribution: tatoeba.org #1841739 (CK) & #1842632 (sacredceltic)
Are you up?	Êtes-vous levé ?	CC-BY 2.0 (France) Attribution: tatoeba.org #1841739 (CK) & #1842633 (sacredceltic)
Are you up?	Êtes-vous levée ?	CC-BY 2.0 (France) Attribution: tatoeba.org #1841739 (CK) & #1842634 (sacredceltic)
Are you up?	Êtes-vous levés ?	CC-BY 2.0 (France) Attribution: tatoeba.org #1841739 (CK) & #1842635 (sacredceltic)
Are you up?	Êtes-vous levées ?	CC-BY 2.0 (France) Attribution: tatoeba.org #1841739 (CK) & #1842637 (sacredceltic)
Are you up?	Es-tu debout ?	CC-BY 2.0 (France) Attribution: tatoeba.org #1841739 (CK) & #1842639 (sacredceltic)
Are you up?	Êtes-vous debout ?	CC-BY 2.0 (France) Attribution: tatoeba.org #1841739 (CK) & #1842640 (sacredceltic)
Ask anyone.	Demandez à n'importe qui.	CC-BY 2.0 (France) Attribution: tatoeba.org #2092642 (CK) & #2092669 (sacredceltic)
Ask anyone.	Demande à n'importe qui.	CC-BY 2.0 (France) Attribution: tatoeba.org #2092642 (CK) & #2092670 (sacredceltic)
Ask anyone.	Demande à quiconque !	CC-BY 2.0 (France) Attribution: tatoeba.org #2092642 (CK) & #3671181 (sacredceltic)
Ask around.	Demande alentour !	CC-BY 2.0 (France) Attribution: tatoeba.org #2111967 (CK) & #2113263 (sacredceltic)
Ask around.	Demandez alentour !	CC-BY 2.0 (France) Attribution: tatoeba.org #2111967 (CK) & #2113266 (sacredceltic)
Be careful!	Faites attention !	CC-BY 2.0 (France) Attribution: tatoeba.org #2047579 (CK) & #135525 (Cocorico)
Be careful!	Fais attention !	CC-BY 2.0 (France) Attribution: tatoeba.org #2047579 (CK) & #426718 (qdii)
Be careful!	Sois prudent !	CC-BY 2.0 (France) Attribution: tatoeba.org #2047579 (CK) & #1850037 (sacredceltic)
Be careful!	Sois prudente !	CC-BY 2.0 (France) Attribution: tatoeba.org #2047579 (CK) & #1850038 (sacredceltic)
Be careful!	Soyez prudent !	CC-BY 2.0 (France) Attribution: tatoeba.org #2047579 (CK) & #1850039 (sacredceltic)
Be careful!	Soyez prudente !	CC-BY 2.0 (France) Attribution: tatoeba.org #2047579 (CK) & #1850041 (sacredceltic)
Be careful!	Soyez prudents !	CC-BY 2.0 (France) Attribution: tatoeba.org #2047579 (CK) & #1850042 (sacredceltic)
Be careful!	Soyez prudentes !	CC-BY 2.0 (France) Attribution: tatoeba.org #2047579 (CK) & #1850043 (sacredceltic)
Be careful!	Fais gaffe !	CC-BY 2.0 (France) Attribution: tatoeba.org #2047579 (CK) & #2350845 (sacredceltic)
Be careful.	Sois prudent !	CC-BY 2.0 (France) Attribution: tatoeba.org #1849392 (CK) & #1850037 (sacredceltic)
Be careful.	Sois prudente !	CC-BY 2.0 (France) Attribution: tatoeba.org #1849392 (CK) & #1850038 (sacredceltic)
Be careful.	Soyez prudent !	CC-BY 2.0 (France) Attribution: tatoeba.org #1849392 (CK) & #1850039 (sacredceltic)
Be careful.	Soyez prudente !	CC-BY 2.0 (France) Attribution: tatoeba.org #1849392 (CK) & #1850041 (sacredceltic)
Be careful.	Soyez prudents !	CC-BY 2.0 (France) Attribution: tatoeba.org #1849392 (CK) & #1850042 (sacredceltic)
Be careful.	Soyez prudentes !	CC-BY 2.0 (France) Attribution: tatoeba.org #1849392 (CK) & #1850043 (sacredceltic)
Be content.	Sois satisfait !	CC-BY 2.0 (France) Attribution: tatoeba.org #2111965 (CK) & #2113277 (sacredceltic)
Be content.	Sois satisfaite !	CC-BY 2.0 (France) Attribution: tatoeba.org #2111965 (CK) & #2113279 (sacredceltic)
Be content.	Soyez satisfait !	CC-BY 2.0 (France) Attribution: tatoeba.org #2111965 (CK) & #2113280 (sacredceltic)
Be content.	Soyez satisfaite !	CC-BY 2.0 (France) Attribution: tatoeba.org #2111965 (CK) & #2113282 (sacredceltic)
Be content.	Soyez satisfaits !	CC-BY 2.0 (France) Attribution: tatoeba.org #2111965 (CK) & #2113283 (sacredceltic)
Be content.	Soyez satisfaites !	CC-BY 2.0 (France) Attribution: tatoeba.org #2111965 (CK) & #2113284 (sacredceltic)
Be on time.	Soyez à l'heure.	CC-BY 2.0 (France) Attribution: tatoeba.org #2244995 (CK) & #6468597 (Aiji)
Be on time.	Sois à l'heure.	CC-BY 2.0 (France) Attribution: tatoeba.org #2244995 (CK) & #6468598 (Aiji)
Be patient.	Sois patient.	CC-BY 2.0 (France) Attribution: tatoeba.org #1486456 (Spamster) & #1486462 (Aiji)
Be serious.	Soyez sérieux !	CC-BY 2.0 (France) Attribution: tatoeba.org #2111954 (CK) & #2114343 (sacredceltic)
Be serious.	Soyez sérieuse !	CC-BY 2.0 (France) Attribution: tatoeba.org #2111954 (CK) & #2114344 (sacredceltic)
Be serious.	Soyez sérieuses !	CC-BY 2.0 (France) Attribution: tatoeba.org #2111954 (CK) & #2114345 (sacredceltic)
Be serious.	Sois sérieux !	CC-BY 2.0 (France) Attribution: tatoeba.org #2111954 (CK) & #2114346 (sacredceltic)
Be serious.	Sois sérieuse !	CC-BY 2.0 (France) Attribution: tatoeba.org #2111954 (CK) & #2114347 (sacredceltic)
Birds sing.	Les oiseaux chantent.	CC-BY 2.0 (France) Attribution: tatoeba.org #278174 (CK) & #129403 (sacredceltic)
Bottoms up!	Santé !	CC-BY 2.0 (France) Attribution: tatoeba.org #21180 (CM) & #9385 (sacredceltic)
Bring food.	Apportez de la nourriture.	CC-BY 2.0 (France) Attribution: tatoeba.org #2111944 (CK) & #6465508 (Aiji)
Bring food.	Apporte à manger.	CC-BY 2.0 (France) Attribution: tatoeba.org #2111944 (CK) & #6465509 (Aiji)
Bring wine.	Apporte du vin.	CC-BY 2.0 (France) Attribution: tatoeba.org #2111942 (CK) & #5262086 (martin9)
Bring wine.	Apportez du vin.	CC-BY 2.0 (France) Attribution: tatoeba.org #2111942 (CK) & #5262088 (martin9)
Can I come?	Puis-je venir ?	CC-BY 2.0 (France) Attribution: tatoeba.org #1428567 (CK) & #4678713 (sacredceltic)
Can I help?	Puis-je aider ?	CC-BY 2.0 (France) Attribution: tatoeba.org #266051 (CK) & #453730 (sacredceltic)
Can I stay?	Puis-je rester ?	CC-BY 2.0 (France) Attribution: tatoeba.org #2005175 (CK) & #2005271 (sacredceltic)
Carry this.	Porte-le.	CC-BY 2.0 (France) Attribution: tatoeba.org #2111941 (CK) & #5803019 (Toynop)
Check that.	Vérifie ça.	CC-BY 2.0 (France) Attribution: tatoeba.org #2111937 (CK) & #1112303 (sacredceltic)
Check that.	Regarde ça.	CC-BY 2.0 (France) Attribution: tatoeba.org #2111937 (CK) & #4320476 (gillux)
Check that.	Vérifiez cela.	CC-BY 2.0 (France) Attribution: tatoeba.org #2111937 (CK) & #6468599 (Aiji)
Check this.	Vérifie ça.	CC-BY 2.0 (France) Attribution: tatoeba.org #2111936 (CK) & #1112303 (sacredceltic)
Check this.	Regarde ça.	CC-BY 2.0 (France) Attribution: tatoeba.org #2111936 (CK) & #4320476 (gillux)
Choose one.	Choisis-en un.	CC-BY 2.0 (France) Attribution: tatoeba.org #883062 (U2FS) & #883063 (U2FS)
Choose one.	Choisis-en une.	CC-BY 2.0 (France) Attribution: tatoeba.org #883062 (U2FS) & #883064 (U2FS)
Come again.	Revenez nous voir.	CC-BY 2.0 (France) Attribution: tatoeba.org #2111934 (CK) & #7939139 (Micsmithel)
Come again.	Reviens nous voir.	CC-BY 2.0 (France) Attribution: tatoeba.org #2111934 (CK) & #7939140 (Micsmithel)
Come alone.	Viens seul !	CC-BY 2.0 (France) Attribution: tatoeba.org #2111933 (CK) & #6560285 (sacredceltic)
Come alone.	Viens seule !	CC-BY 2.0 (France) Attribution: tatoeba.org #2111933 (CK) & #6560286 (sacredceltic)
Come alone.	Venez seul !	CC-BY 2.0 (France) Attribution: tatoeba.org #2111933 (CK) & #6560287 (sacredceltic)
Come alone.	Venez seuls !	CC-BY 2.0 (France) Attribution: tatoeba.org #2111933 (CK) & #6560288 (sacredceltic)
Come alone.	Venez seule !	CC-BY 2.0 (France) Attribution: tatoeba.org #2111933 (CK) & #6560289 (sacredceltic)
Come alone.	Venez seules !	CC-BY 2.0 (France) Attribution: tatoeba.org #2111933 (CK) & #6560290 (sacredceltic)
Come along.	Joignez-vous à nous.	CC-BY 2.0 (France) Attribution: tatoeba.org #54223 (CK) & #882091 (sacredceltic)
Come early.	Viens tôt.	CC-BY 2.0 (France) Attribution: tatoeba.org #3825027 (CK) & #8407922 (Aiji)
Come early.	Venez tôt.	CC-BY 2.0 (France) Attribution: tatoeba.org #3825027 (CK) & #8407923 (Aiji)
Come on in!	Entre donc !	CC-BY 2.0 (France) Attribution: tatoeba.org #54229 (CK) & #11610 (Lulantis)
Come on in.	Entre.	CC-BY 2.0 (France) Attribution: tatoeba.org #348107 (Zifre) & #585174 (sacredceltic)
Come quick!	Viens vite !	CC-BY 2.0 (France) Attribution: tatoeba.org #274037 (CM) & #129027 (sysko)
Come quick!	Jouis vite !	CC-BY 2.0 (France) Attribution: tatoeba.org #274037 (CM) & #485219 (sacredceltic)
Come to me.	Venez à moi.	CC-BY 2.0 (France) Attribution: tatoeba.org #2245214 (CK) & #2464937 (arnxy20)
Come to us.	Venez à nous.	CC-BY 2.0 (France) Attribution: tatoeba.org #2245215 (CK) & #2464932 (arnxy20)
Cut it out!	Arrête !	CC-BY 2.0 (France) Attribution: tatoeba.org #29900 (CK) & #1291420 (sacredceltic)
Cut it out!	Arrêtez !	CC-BY 2.0 (France) Attribution: tatoeba.org #29900 (CK) & #1291422 (sacredceltic)
Cut it out.	Assez !	CC-BY 2.0 (France) Attribution: tatoeba.org #66732 (CK) & #745250 (pasquet_fernando)
Did we win?	Avons-nous gagné ?	CC-BY 2.0 (France) Attribution: tatoeba.org #3818532 (CK) & #4779662 (sacredceltic)
Dig faster.	Creuse plus vite.	CC-BY 2.0 (France) Attribution: tatoeba.org #6616535 (Eccles17) & #7801718 (theachaean)
Dig faster.	Creusez plus vite.	CC-BY 2.0 (France) Attribution: tatoeba.org #6616535 (Eccles17) & #7801719 (theachaean)
Do I stink?	Est-ce que je pue ?	CC-BY 2.0 (France) Attribution: tatoeba.org #2245266 (CK) & #2464942 (arnxy20)
Do men cry?	Les hommes pleurent-ils ?	CC-BY 2.0 (France) Attribution: tatoeba.org #1820192 (Amastan) & #5201490 (sacredceltic)
Don't fret.	Te tracasse pas.	CC-BY 2.0 (France) Attribution: tatoeba.org #1520777 (Spamster) & #1521173 (sacredceltic)
Don't fret.	Vous tracassez pas.	CC-BY 2.0 (France) Attribution: tatoeba.org #1520777 (Spamster) & #1521174 (sacredceltic)
Don't fret.	Ne te tracasse pas.	CC-BY 2.0 (France) Attribution: tatoeba.org #1520777 (Spamster) & #1521175 (sacredceltic)
Don't fret.	Ne vous tracassez pas.	CC-BY 2.0 (France) Attribution: tatoeba.org #1520777 (Spamster) & #1521177 (sacredceltic)
Don't jump!	Ne saute pas !	CC-BY 2.0 (France) Attribution: tatoeba.org #2111914 (CK) & #6463093 (Aiji)
Don't jump!	Ne sautez pas !	CC-BY 2.0 (France) Attribution: tatoeba.org #2111914 (CK) & #6463094 (Aiji)
Don't move!	Ne bouge pas !	CC-BY 2.0 (France) Attribution: tatoeba.org #2111911 (CK) & #4580483 (sacredceltic)
Don't move!	Ne bougez pas !	CC-BY 2.0 (France) Attribution: tatoeba.org #2111911 (CK) & #4961541 (sacredceltic)
Don't move.	Ne bougez pas.	CC-BY 2.0 (France) Attribution: tatoeba.org #433502 (CK) & #461370 (sacredceltic)
Don't move.	Ne bouge pas.	CC-BY 2.0 (France) Attribution: tatoeba.org #433502 (CK) & #461371 (sacredceltic)
Don't rush.	Ne te précipite pas.	CC-BY 2.0 (France) Attribution: tatoeba.org #2111906 (CK) & #5494661 (Aiji)
Don't rush.	Ne vous précipitez pas.	CC-BY 2.0 (France) Attribution: tatoeba.org #2111906 (CK) & #5494662 (Aiji)
Don't sing.	Ne chante pas.	CC-BY 2.0 (France) Attribution: tatoeba.org #2111904 (CK) & #6463155 (Aiji)
Don't sing.	Ne chantez pas.	CC-BY 2.0 (France) Attribution: tatoeba.org #2111904 (CK) & #6463156 (Aiji)
Don't talk!	Ne parle pas !	CC-BY 2.0 (France) Attribution: tatoeba.org #326527 (CK) & #1313544 (sacredceltic)
Don't talk!	Ne parlez pas !	CC-BY 2.0 (France) Attribution: tatoeba.org #326527 (CK) & #1313545 (sacredceltic)
Don't talk.	Ne parle pas !	CC-BY 2.0 (France) Attribution: tatoeba.org #2111896 (CK) & #1313544 (sacredceltic)
Don't talk.	Ne parlez pas !	CC-BY 2.0 (France) Attribution: tatoeba.org #2111896 (CK) & #1313545 (sacredceltic)
Don't wait.	N'attends pas !	CC-BY 2.0 (France) Attribution: tatoeba.org #1292208 (CK) & #4965985 (sacredceltic)
Don't wait.	N'attendez pas !	CC-BY 2.0 (France) Attribution: tatoeba.org #1292208 (CK) & #4965986 (sacredceltic)
Duty calls.	Le devoir m'appelle.	CC-BY 2.0 (France) Attribution: tatoeba.org #3873514 (Lindoula) & #3873583 (Scorpionvenin14)
Face facts!	Regardez les faits en face.	CC-BY 2.0 (France) Attribution: tatoeba.org #1299325 (CM) & #6740952 (Micsmithel)
Face facts!	Rends-toi à l'évidence.	CC-BY 2.0 (France) Attribution: tatoeba.org #1299325 (CM) & #6740953 (Micsmithel)
Face facts!	Rendez-vous à l'évidence.	CC-BY 2.0 (France) Attribution: tatoeba.org #1299325 (CM) & #6740954 (Micsmithel)
Fill it up.	Le plein.	CC-BY 2.0 (France) Attribution: tatoeba.org #322631 (CK) & #800506 (sacredceltic)
Find a job.	Trouve un emploi !	CC-BY 2.0 (France) Attribution: tatoeba.org #2245494 (CK) & #1973318 (sacredceltic)
Find a job.	Trouve un boulot !	CC-BY 2.0 (France) Attribution: tatoeba.org #2245494 (CK) & #1973319 (sacredceltic)
Follow Tom.	Suivez Tom.	CC-BY 2.0 (France) Attribution: tatoeba.org #2111836 (CK) & #6465619 (Aiji)
Follow Tom.	Suis Tom.	CC-BY 2.0 (France) Attribution: tatoeba.org #2111836 (CK) & #6465621 (Aiji)
Follow him.	Suis-le !	CC-BY 2.0 (France) Attribution: tatoeba.org #433754 (CK) & #911996 (sacredceltic)
Follow him.	Suivez-le !	CC-BY 2.0 (France) Attribution: tatoeba.org #433754 (CK) & #911997 (sacredceltic)
Forget Tom.	Oublie Tom.	CC-BY 2.0 (France) Attribution: tatoeba.org #2111835 (CK) & #6463107 (Aiji)
Forget Tom.	Oubliez Tom.	CC-BY 2.0 (France) Attribution: tatoeba.org #2111835 (CK) & #6463108 (Aiji)
Forget him.	Oublie-le.	CC-BY 2.0 (France) Attribution: tatoeba.org #286516 (CM) & #495940 (sacredceltic)
Forget him.	Oubliez-le.	CC-BY 2.0 (France) Attribution: tatoeba.org #286516 (CM) & #495941 (sacredceltic)
Forgive me.	Pardonnez-moi.	CC-BY 2.0 (France) Attribution: tatoeba.org #1349974 (sacredceltic) & #1046824 (Bruno)
Forgive us.	Pardonne-nous !	CC-BY 2.0 (France) Attribution: tatoeba.org #2111834 (CK) & #4904369 (sacredceltic)
Get a life!	Achète-toi une vie !	CC-BY 2.0 (France) Attribution: tatoeba.org #1953128 (ozzie) & #5293642 (pititnatole)
Get inside.	Entre.	CC-BY 2.0 (France) Attribution: tatoeba.org #2111830 (CK) & #585174 (sacredceltic)
Get to bed.	Va au lit !	CC-BY 2.0 (France) Attribution: tatoeba.org #2245515 (CK) & #3640834 (sacredceltic)
Get to bed.	Au lit !	CC-BY 2.0 (France) Attribution: tatoeba.org #2245515 (CK) & #3640835 (sacredceltic)
Get to bed.	Allez au lit !	CC-BY 2.0 (France) Attribution: tatoeba.org #2245515 (CK) & #3640836 (sacredceltic)
Give it up.	Laisse tomber.	CC-BY 2.0 (France) Attribution: tatoeba.org #278605 (CK) & #400311 (qdii)
Give it up.	Abandonne !	CC-BY 2.0 (France) Attribution: tatoeba.org #278605 (CK) & #540872 (sacredceltic)
Go outside.	Sors.	CC-BY 2.0 (France) Attribution: tatoeba.org #6383726 (Hybrid) & #9480 (sysko)
Go outside.	Sortez.	CC-BY 2.0 (France) Attribution: tatoeba.org #6383726 (Hybrid) & #7166325 (Micsmithel)
Go outside.	Allez à l'extérieur.	CC-BY 2.0 (France) Attribution: tatoeba.org #6383726 (Hybrid) & #7166330 (Micsmithel)
Go outside.	Sortez d'ici.	CC-BY 2.0 (France) Attribution: tatoeba.org #6383726 (Hybrid) & #7166332 (Micsmithel)
Go warm up.	Va t'échauffer !	CC-BY 2.0 (France) Attribution: tatoeba.org #1841174 (CK) & #1845931 (sacredceltic)
Go warm up.	Allez vous échauffer !	CC-BY 2.0 (France) Attribution: tatoeba.org #1841174 (CK) & #1845932 (sacredceltic)
He gave in.	Il a cédé.	CC-BY 2.0 (France) Attribution: tatoeba.org #296376 (CK) & #1291390 (sacredceltic)
He gave in.	Il céda.	CC-BY 2.0 (France) Attribution: tatoeba.org #296376 (CK) & #1291392 (sacredceltic)
He hung up.	Il a raccroché.	CC-BY 2.0 (France) Attribution: tatoeba.org #301817 (CK) & #1291403 (sacredceltic)
He hung up.	Il raccrocha.	CC-BY 2.0 (France) Attribution: tatoeba.org #301817 (CK) & #1291405 (sacredceltic)
He is a DJ.	Il est DJ.	CC-BY 2.0 (France) Attribution: tatoeba.org #288669 (CK) & #181146 (Aiji)
He is busy.	Il a à faire.	CC-BY 2.0 (France) Attribution: tatoeba.org #1349951 (sacredceltic) & #1271820 (sacredceltic)
He is here!	Il est ici !	CC-BY 2.0 (France) Attribution: tatoeba.org #754632 (papabear) & #10192 (sacredceltic)
He is kind.	Il est gentil.	CC-BY 2.0 (France) Attribution: tatoeba.org #324290 (CK) & #1291411 (sacredceltic)
He is late.	Il est en retard.	CC-BY 2.0 (France) Attribution: tatoeba.org #2808253 (CM) & #2808250 (nimfeo)
He is lazy.	Il est fainéant.	CC-BY 2.0 (France) Attribution: tatoeba.org #299797 (CK) & #132647 (nimfeo)
He is lazy.	Il est paresseux.	CC-BY 2.0 (France) Attribution: tatoeba.org #299797 (CK) & #837592 (sacredceltic)
He is poor.	Il est pauvre.	CC-BY 2.0 (France) Attribution: tatoeba.org #516601 (kebukebu) & #133256 (nimfeo)
He is sick.	Il est malade.	CC-BY 2.0 (France) Attribution: tatoeba.org #371410 (saeb) & #133247 (sacredceltic)
He made it.	Il a réussi.	CC-BY 2.0 (France) Attribution: tatoeba.org #300301 (CK) & #1291387 (sacredceltic)
He's Swiss.	Il est Suisse.	CC-BY 2.0 (France) Attribution: tatoeba.org #465479 (FeuDRenais) & #465480 (qdii)
He's Swiss.	Il est Helvète.	CC-BY 2.0 (France) Attribution: tatoeba.org #465479 (FeuDRenais) & #5281919 (tras)
He's broke.	Il est ruiné.	CC-BY 2.0 (France) Attribution: tatoeba.org #293830 (CM) & #452333 (sacredceltic)
He's broke.	Il est fauché.	CC-BY 2.0 (France) Attribution: tatoeba.org #293830 (CM) & #1034822 (sacredceltic)
He's drunk.	Il est ivre.	CC-BY 2.0 (France) Attribution: tatoeba.org #2524462 (CM) & #470160 (mamat)
He's drunk.	Il est soûl.	CC-BY 2.0 (France) Attribution: tatoeba.org #2524462 (CM) & #470365 (sacredceltic)
He's smart.	Il est intelligent.	CC-BY 2.0 (France) Attribution: tatoeba.org #399205 (CK) & #379613 (sysko)
Head north.	Vers le nord.	CC-BY 2.0 (France) Attribution: tatoeba.org #6703998 (Eccles17) & #7801657 (theachaean)
Here he is!	Il est ici !	CC-BY 2.0 (France) Attribution: tatoeba.org #71715 (CK) & #10192 (sacredceltic)
Here it is.	Le voilà.	CC-BY 2.0 (France) Attribution: tatoeba.org #35529 (CK) & #13389 (Archibald)
Here it is.	Tenez.	CC-BY 2.0 (France) Attribution: tatoeba.org #35529 (CK) & #15111 (gillux)
Here it is.	Le voici.	CC-BY 2.0 (France) Attribution: tatoeba.org #35529 (CK) & #1112336 (sacredceltic)
Here it is.	Voilà.	CC-BY 2.0 (France) Attribution: tatoeba.org #35529 (CK) & #4320466 (gillux)
Here we go.	C'est parti !	CC-BY 2.0 (France) Attribution: tatoeba.org #54243 (CK) & #1291346 (sacredceltic)
Here we go.	On est partis !	CC-BY 2.0 (France) Attribution: tatoeba.org #54243 (CK) & #3640819 (sacredceltic)
Hold still.	Tiens-toi tranquille !	CC-BY 2.0 (France) Attribution: tatoeba.org #2283719 (CK) & #2285510 (sacredceltic)
Hold still.	Tenez-vous tranquille !	CC-BY 2.0 (France) Attribution: tatoeba.org #2283719 (CK) & #2285511 (sacredceltic)
How absurd!	Quelle absurdité !	CC-BY 2.0 (France) Attribution: tatoeba.org #2111822 (CK) & #1157541 (sacredceltic)
How is Tom?	Comment va Tom ?	CC-BY 2.0 (France) Attribution: tatoeba.org #3172171 (CK) & #4767876 (Doremi391)
How lovely!	Comme c'est charmant !	CC-BY 2.0 (France) Attribution: tatoeba.org #1913086 (CK) & #1927915 (sacredceltic)
How's work?	Comment va le travail ?	CC-BY 2.0 (France) Attribution: tatoeba.org #245394 (CK) & #3669703 (sacredceltic)
Hurry home.	Dépêche-toi d'aller chez toi !	CC-BY 2.0 (France) Attribution: tatoeba.org #1841177 (CK) & #1845924 (sacredceltic)
Hurry home.	Dépêchez-vous d'aller chez vous !	CC-BY 2.0 (France) Attribution: tatoeba.org #1841177 (CK) & #1845925 (sacredceltic)
I admit it.	Je l’admets.	CC-BY 2.0 (France) Attribution: tatoeba.org #2245596 (CK) & #7713721 (sacredceltic)
I am a man.	Je suis un homme.	CC-BY 2.0 (France) Attribution: tatoeba.org #386704 (Mouseneb) & #127479 (sacredceltic)
I am human.	Je suis humain.	CC-BY 2.0 (France) Attribution: tatoeba.org #252284 (CK) & #7550 (sacredceltic)
I am ready.	Je suis prêt.	CC-BY 2.0 (France) Attribution: tatoeba.org #436423 (lukaszpp) & #6705 (sacredceltic)
I am right.	J'ai raison.	CC-BY 2.0 (France) Attribution: tatoeba.org #801041 (vest) & #806046 (sacredceltic)
I broke it.	Je l'ai cassé.	CC-BY 2.0 (France) Attribution: tatoeba.org #2245622 (CK) & #5063563 (sacredceltic)
I broke it.	Je l'ai cassée.	CC-BY 2.0 (France) Attribution: tatoeba.org #2245622 (CK) & #5063564 (sacredceltic)
I built it.	Je l'ai construit.	CC-BY 2.0 (France) Attribution: tatoeba.org #2245628 (CK) & #4679053 (sacredceltic)
I built it.	Je l'ai construite.	CC-BY 2.0 (France) Attribution: tatoeba.org #2245628 (CK) & #4679055 (sacredceltic)
I can come.	Je peux venir.	CC-BY 2.0 (France) Attribution: tatoeba.org #2245638 (CK) & #4679092 (sacredceltic)
I can cook.	Je sais cuisiner.	CC-BY 2.0 (France) Attribution: tatoeba.org #2245639 (CK) & #4679093 (sacredceltic)
I can jump.	Je peux sauter.	CC-BY 2.0 (France) Attribution: tatoeba.org #261421 (CK) & #127853 (Micsmithel)
I can read.	Je sais lire.	CC-BY 2.0 (France) Attribution: tatoeba.org #3220342 (CK) & #3221881 (Dreamk33)
I can read.	Je peux lire.	CC-BY 2.0 (France) Attribution: tatoeba.org #3220342 (CK) & #3221882 (Dreamk33)
I can sing.	Je sais chanter.	CC-BY 2.0 (France) Attribution: tatoeba.org #2245645 (CK) & #4594074 (sacredceltic)
I can stay.	Je peux rester.	CC-BY 2.0 (France) Attribution: tatoeba.org #2245646 (CK) & #4679103 (sacredceltic)
I can swim.	Je sais nager.	CC-BY 2.0 (France) Attribution: tatoeba.org #256178 (CK) & #6802 (Cocorico)
I can wait.	Je peux attendre.	CC-BY 2.0 (France) Attribution: tatoeba.org #2245647 (CK) & #4679104 (sacredceltic)
I can walk.	Je peux marcher.	CC-BY 2.0 (France) Attribution: tatoeba.org #2245648 (CK) & #3499367 (Lulantis)
I can't go.	Je ne peux pas y aller.	CC-BY 2.0 (France) Attribution: tatoeba.org #1951742 (CK) & #1842798 (sacredceltic)
I can't go.	Je ne peux pas m'y rendre.	CC-BY 2.0 (France) Attribution: tatoeba.org #1951742 (CK) & #1842800 (sacredceltic)
I can't go.	Je ne peux pas partir.	CC-BY 2.0 (France) Attribution: tatoeba.org #1951742 (CK) & #1951895 (sacredceltic)
I canceled.	J’ai annulé.	CC-BY 2.0 (France) Attribution: tatoeba.org #5828703 (CK) & #7713649 (sacredceltic)
I did that.	J'ai fait cela.	CC-BY 2.0 (France) Attribution: tatoeba.org #2245681 (CK) & #4221827 (sacredceltic)
I did that.	C'est moi qui l'ai fait.	CC-BY 2.0 (France) Attribution: tatoeba.org #2245681 (CK) & #4221828 (sacredceltic)
I disagree.	Je ne suis pas d'accord.	CC-BY 2.0 (France) Attribution: tatoeba.org #2111806 (CK) & #414461 (jerom)
I do worry.	Je me fais vraiment du souci.	CC-BY 2.0 (France) Attribution: tatoeba.org #2245713 (CK) & #2420648 (sacredceltic)
I doubt it.	J'en doute.	CC-BY 2.0 (France) Attribution: tatoeba.org #1114337 (shanghainese) & #1689737 (sacredceltic)
I eat here.	Je mange ici.	CC-BY 2.0 (France) Attribution: tatoeba.org #449105 (CK) & #559412 (SUZIE)
I envy Tom.	J'envie Tom.	CC-BY 2.0 (France) Attribution: tatoeba.org #2235716 (CK) & #6468740 (Aiji)
I envy her.	Je l'envie.	CC-BY 2.0 (France) Attribution: tatoeba.org #1414039 (Eldad) & #1226146 (sacredceltic)
I envy him.	Je l'envie.	CC-BY 2.0 (France) Attribution: tatoeba.org #259949 (CK) & #1226146 (sacredceltic)
I envy you.	Je vous envie.	CC-BY 2.0 (France) Attribution: tatoeba.org #2245734 (CK) & #2415946 (sacredceltic)
I envy you.	Je t'envie.	CC-BY 2.0 (France) Attribution: tatoeba.org #2245734 (CK) & #2415947 (sacredceltic)
I exercise.	Je m’entraîne.	CC-BY 2.0 (France) Attribution: tatoeba.org #5828706 (CK) & #7713650 (sacredceltic)
I feel bad.	Je me sens mal.	CC-BY 2.0 (France) Attribution: tatoeba.org #2245737 (CK) & #761130 (pandark)
I feel old.	Je me sens vieux.	CC-BY 2.0 (France) Attribution: tatoeba.org #1430734 (CK) & #4678715 (sacredceltic)
I feel old.	Je me sens vieille.	CC-BY 2.0 (France) Attribution: tatoeba.org #1430734 (CK) & #4678717 (sacredceltic)
I felt bad.	Je me suis senti mal.	CC-BY 2.0 (France) Attribution: tatoeba.org #761881 (Shishir) & #1839359 (mifonto)
I felt ill.	Je me suis senti mal.	CC-BY 2.0 (France) Attribution: tatoeba.org #729621 (CM) & #1839359 (mifonto)
I felt ill.	Je me sentais malade.	CC-BY 2.0 (France) Attribution: tatoeba.org #729621 (CM) & #2110518 (sacredceltic)
I felt ill.	Je me sentis malade.	CC-BY 2.0 (France) Attribution: tatoeba.org #729621 (CM) & #2110519 (sacredceltic)
I felt sad.	J'ai ressenti de la tristesse.	CC-BY 2.0 (France) Attribution: tatoeba.org #2245771 (CK) & #5063574 (sacredceltic)
I felt sad.	Je me suis senti triste.	CC-BY 2.0 (France) Attribution: tatoeba.org #2245771 (CK) & #6712310 (sacredceltic)
I felt sad.	Je me suis sentie triste.	CC-BY 2.0 (France) Attribution: tatoeba.org #2245771 (CK) & #6712313 (sacredceltic)
I fixed it.	Je l'ai réparé.	CC-BY 2.0 (France) Attribution: tatoeba.org #2245777 (CK) & #2422818 (sacredceltic)
I fixed it.	Je l'ai réparée.	CC-BY 2.0 (France) Attribution: tatoeba.org #2245777 (CK) & #2422819 (sacredceltic)
I fixed it.	Je la réparai.	CC-BY 2.0 (France) Attribution: tatoeba.org #2245777 (CK) & #2422820 (sacredceltic)
I fixed it.	Je le réparai.	CC-BY 2.0 (France) Attribution: tatoeba.org #2245777 (CK) & #2422821 (sacredceltic)
I found it.	Je l'ai trouvé.	CC-BY 2.0 (France) Attribution: tatoeba.org #1901807 (Spamster) & #1908789 (sacredceltic)
I found it.	Je le trouvai.	CC-BY 2.0 (France) Attribution: tatoeba.org #1901807 (Spamster) & #1908791 (sacredceltic)
I got busy.	Je suis devenu occupé.	CC-BY 2.0 (France) Attribution: tatoeba.org #2046650 (CK) & #4678749 (sacredceltic)
I got busy.	Je suis devenu occupée.	CC-BY 2.0 (France) Attribution: tatoeba.org #2046650 (CK) & #4678750 (sacredceltic)
I got hurt.	Je me suis blessé.	CC-BY 2.0 (France) Attribution: tatoeba.org #3070189 (CK) & #7276418 (felix63)
I got lost.	Je me suis perdu.	CC-BY 2.0 (France) Attribution: tatoeba.org #280394 (CK) & #1291398 (sacredceltic)
I got sick.	Je suis devenu malade.	CC-BY 2.0 (France) Attribution: tatoeba.org #28568 (CK) & #4678652 (sacredceltic)
I got sick.	Je suis devenue malade.	CC-BY 2.0 (France) Attribution: tatoeba.org #28568 (CK) & #4678653 (sacredceltic)
I guess so.	Je le suppose.	CC-BY 2.0 (France) Attribution: tatoeba.org #3820733 (CK) & #4594744 (sacredceltic)
I guess so.	J'imagine.	CC-BY 2.0 (France) Attribution: tatoeba.org #3820733 (CK) & #4681976 (sacredceltic)
I had help.	J'ai reçu de l'aide.	CC-BY 2.0 (France) Attribution: tatoeba.org #2245852 (CK) & #2429982 (sacredceltic)
I hate you.	Je te déteste.	CC-BY 2.0 (France) Attribution: tatoeba.org #827295 (RaspaKrusto) & #788882 (RaspaKrusto)
I hate you.	Je te hais.	CC-BY 2.0 (France) Attribution: tatoeba.org #827295 (RaspaKrusto) & #827301 (RaspaKrusto)
I have one.	J'en ai un.	CC-BY 2.0 (France) Attribution: tatoeba.org #2245891 (CK) & #2433240 (Aiji)
I have one.	J'en ai une.	CC-BY 2.0 (France) Attribution: tatoeba.org #2245891 (CK) & #2433241 (nimfeo)
I have won.	J'ai gagné.	CC-BY 2.0 (France) Attribution: tatoeba.org #2245902 (CK) & #2285466 (sacredceltic)
I have won.	Je l'ai emporté.	CC-BY 2.0 (France) Attribution: tatoeba.org #2245902 (CK) & #2285472 (sacredceltic)
I hear you.	Je t'entends.	CC-BY 2.0 (France) Attribution: tatoeba.org #773552 (marloncori) & #6000336 (PERCE_NEIGE)
I help him.	Je l'aide.	CC-BY 2.0 (France) Attribution: tatoeba.org #260935 (CK) & #1398768 (Delapouite)
I hope not.	Je n'espère pas.	CC-BY 2.0 (France) Attribution: tatoeba.org #51119 (CK) & #11982 (Lulantis)
I hope not.	J'espère que non.	CC-BY 2.0 (France) Attribution: tatoeba.org #51119 (CK) & #1018632 (sacredceltic)
I know CPR.	Je connais la RCP.	CC-BY 2.0 (France) Attribution: tatoeba.org #2245926 (CK) & #2467965 (sacredceltic)
I know her.	Je la connais.	CC-BY 2.0 (France) Attribution: tatoeba.org #424848 (FeuDRenais) & #423591 (jerom)
I know him.	Je le connais.	CC-BY 2.0 (France) Attribution: tatoeba.org #71751 (CK) & #454320 (mamat)
I like Tom.	J'aime Tom.	CC-BY 2.0 (France) Attribution: tatoeba.org #2235725 (CK) & #4767871 (Doremi391)
I like art.	J'apprécie l'art.	CC-BY 2.0 (France) Attribution: tatoeba.org #2245930 (CK) & #2482421 (sacredceltic)
I like him.	Je l'apprécie.	CC-BY 2.0 (France) Attribution: tatoeba.org #283629 (CK) & #129987 (sacredceltic)
I like him.	Je l'aime bien.	CC-BY 2.0 (France) Attribution: tatoeba.org #283629 (CK) & #3634409 (sacredceltic)
I like tea.	J'aime le thé.	CC-BY 2.0 (France) Attribution: tatoeba.org #253293 (CK) & #457417 (sacredceltic)
I like you.	Tu me plais.	CC-BY 2.0 (France) Attribution: tatoeba.org #410751 (CK) & #885269 (sacredceltic)
I like you.	Vous me plaisez.	CC-BY 2.0 (France) Attribution: tatoeba.org #410751 (CK) & #885270 (sacredceltic)
I like you.	Je t'aime.	CC-BY 2.0 (France) Attribution: tatoeba.org #410751 (CK) & #2075910 (Aiji)
I like you.	Je t'aime bien.	CC-BY 2.0 (France) Attribution: tatoeba.org #410751 (CK) & #3846612 (Rovo)
I liked it.	J'ai aimé ça.	CC-BY 2.0 (France) Attribution: tatoeba.org #2245947 (CK) & #3634361 (sacredceltic)
I liked it.	Je l'ai apprécié.	CC-BY 2.0 (France) Attribution: tatoeba.org #2245947 (CK) & #3634362 (sacredceltic)
I listened.	J'ai écouté.	CC-BY 2.0 (France) Attribution: tatoeba.org #5828890 (CK) & #5857706 (Aiji)
I love Tom.	J'aime Tom.	CC-BY 2.0 (France) Attribution: tatoeba.org #1931909 (CK) & #4767871 (Doremi391)
I love tea.	J'adore le thé.	CC-BY 2.0 (France) Attribution: tatoeba.org #2293565 (CK) & #3641693 (sacredceltic)
I love you.	Je t'aime !	CC-BY 2.0 (France) Attribution: tatoeba.org #1434 (awael58) & #3250 (Tcha)
I love you.	Je t'adore.	CC-BY 2.0 (France) Attribution: tatoeba.org #1434 (awael58) & #129168 (sacredceltic)
I love you.	Je t'aime.	CC-BY 2.0 (France) Attribution: tatoeba.org #1434 (awael58) & #2075910 (Aiji)
I loved it.	J'adorais ça.	CC-BY 2.0 (France) Attribution: tatoeba.org #3823480 (CK) & #1883863 (sacredceltic)
I made tea.	J'ai préparé du thé.	CC-BY 2.0 (France) Attribution: tatoeba.org #2245978 (CK) & #5063646 (sacredceltic)
I made two.	J'en ai fait deux.	CC-BY 2.0 (France) Attribution: tatoeba.org #3819027 (CK) & #4681959 (sacredceltic)
I made two.	J'en ai confectionné deux.	CC-BY 2.0 (France) Attribution: tatoeba.org #3819027 (CK) & #4681960 (sacredceltic)
I met them.	Je les ai rencontrés.	CC-BY 2.0 (France) Attribution: tatoeba.org #2245980 (CK) & #5063648 (sacredceltic)
I met them.	Je les ai rencontrées.	CC-BY 2.0 (France) Attribution: tatoeba.org #2245980 (CK) & #5063649 (sacredceltic)
I met them.	Je les rencontrai.	CC-BY 2.0 (France) Attribution: tatoeba.org #2245980 (CK) & #5063650 (sacredceltic)
I must run.	Il me faut courir.	CC-BY 2.0 (France) Attribution: tatoeba.org #2245994 (CK) & #2443537 (sacredceltic)
I must run.	Je dois courir.	CC-BY 2.0 (France) Attribution: tatoeba.org #2245994 (CK) & #2443538 (sacredceltic)
I need air.	J'ai besoin d'air.	CC-BY 2.0 (France) Attribution: tatoeba.org #2577181 (VirtuOZ) & #5375631 (Aiji)
I need air.	Il me faut de l'air.	CC-BY 2.0 (France) Attribution: tatoeba.org #2577181 (VirtuOZ) & #5375632 (Aiji)
I need ice.	J'ai besoin de glace.	CC-BY 2.0 (France) Attribution: tatoeba.org #2246006 (CK) & #3249776 (nimfeo)
I need you.	J'ai besoin de toi.	CC-BY 2.0 (France) Attribution: tatoeba.org #17735 (CK) & #9054 (sacredceltic)
I need you.	J'ai besoin de vous.	CC-BY 2.0 (France) Attribution: tatoeba.org #17735 (CK) & #788104 (Aiji)
I panicked.	J'ai paniqué.	CC-BY 2.0 (France) Attribution: tatoeba.org #2111801 (CK) & #4678606 (sacredceltic)
I promised.	J'ai promis.	CC-BY 2.0 (France) Attribution: tatoeba.org #2123633 (CK) & #4678636 (sacredceltic)
I promised.	J’ai promis.	CC-BY 2.0 (France) Attribution: tatoeba.org #2123633 (CK) & #7711337 (sacredceltic)
I ran away.	Je me suis enfuit.	CC-BY 2.0 (France) Attribution: tatoeba.org #2246045 (CK) & #4681649 (sacredceltic)
I ran home.	J'ai couru à la maison.	CC-BY 2.0 (France) Attribution: tatoeba.org #2246046 (CK) & #4435911 (sacredceltic)
I remember.	Je m'en souviens.	CC-BY 2.0 (France) Attribution: tatoeba.org #2111799 (CK) & #2527459 (sacredceltic)
I remember.	Je me le rappelle.	CC-BY 2.0 (France) Attribution: tatoeba.org #2111799 (CK) & #4678601 (sacredceltic)
I remember.	Je m'en rappelle.	CC-BY 2.0 (France) Attribution: tatoeba.org #2111799 (CK) & #4678603 (sacredceltic)
I said yes.	J'ai dit oui.	CC-BY 2.0 (France) Attribution: tatoeba.org #2405921 (CK) & #3646768 (sacredceltic)
I sat down.	Je m'assis.	CC-BY 2.0 (France) Attribution: tatoeba.org #2247395 (CK) & #2527499 (sacredceltic)
I saw that.	J'ai vu cela.	CC-BY 2.0 (France) Attribution: tatoeba.org #2247400 (CK) & #2527546 (sacredceltic)
I saw them.	Je les ai vues.	CC-BY 2.0 (France) Attribution: tatoeba.org #2247401 (CK) & #2527547 (sacredceltic)
I saw them.	Je les ai vus.	CC-BY 2.0 (France) Attribution: tatoeba.org #2247401 (CK) & #2527548 (sacredceltic)
I saw them.	Je les vis.	CC-BY 2.0 (France) Attribution: tatoeba.org #2247401 (CK) & #2527549 (sacredceltic)
I screamed.	J'ai crié.	CC-BY 2.0 (France) Attribution: tatoeba.org #3374155 (CK) & #4678641 (sacredceltic)
I see them.	Je les vois.	CC-BY 2.0 (France) Attribution: tatoeba.org #1460029 (piksea) & #1460649 (sacredceltic)
I shrugged.	J'ai haussé les épaules.	CC-BY 2.0 (France) Attribution: tatoeba.org #5828895 (CK) & #5549444 (sacredceltic)
I survived.	J'ai survécu.	CC-BY 2.0 (France) Attribution: tatoeba.org #2123629 (CK) & #4546656 (sacredceltic)
I threw up.	J'ai vomi.	CC-BY 2.0 (France) Attribution: tatoeba.org #427861 (FeuDRenais) & #427849 (sciuro)
I tried it.	J'ai essayé.	CC-BY 2.0 (France) Attribution: tatoeba.org #2247429 (CK) & #2285506 (sacredceltic)
I tried it.	Je l'ai essayé.	CC-BY 2.0 (France) Attribution: tatoeba.org #2247429 (CK) & #4681692 (sacredceltic)
I use this.	J'utilise cela.	CC-BY 2.0 (France) Attribution: tatoeba.org #1356774 (sacredceltic) & #7077 (sysko)
I want one!	J'en veux un !	CC-BY 2.0 (France) Attribution: tatoeba.org #1749476 (Spamster) & #1763256 (sacredceltic)
I want one!	J'en veux une !	CC-BY 2.0 (France) Attribution: tatoeba.org #1749476 (Spamster) & #1763257 (sacredceltic)
I want one.	J'en veux un !	CC-BY 2.0 (France) Attribution: tatoeba.org #3821763 (CK) & #1763256 (sacredceltic)
I want one.	J'en veux une !	CC-BY 2.0 (France) Attribution: tatoeba.org #3821763 (CK) & #1763257 (sacredceltic)
I want you.	J'ai envie de toi.	CC-BY 2.0 (France) Attribution: tatoeba.org #17707 (CK) & #747142 (Cocorico)
I want you.	Je te veux !	CC-BY 2.0 (France) Attribution: tatoeba.org #17707 (CK) & #4585919 (sacredceltic)
I want you.	Je vous veux !	CC-BY 2.0 (France) Attribution: tatoeba.org #17707 (CK) & #4585920 (sacredceltic)
I was away.	Je n'étais pas là.	CC-BY 2.0 (France) Attribution: tatoeba.org #2247459 (CK) & #4681702 (sacredceltic)
I was busy.	J'étais occupée.	CC-BY 2.0 (France) Attribution: tatoeba.org #2046651 (CK) & #4678752 (sacredceltic)
I was good.	Je fus bon.	CC-BY 2.0 (France) Attribution: tatoeba.org #2396155 (CK) & #2397717 (sacredceltic)
I was good.	J'ai été bon.	CC-BY 2.0 (France) Attribution: tatoeba.org #2396155 (CK) & #2397718 (sacredceltic)
I was good.	J'ai été bonne.	CC-BY 2.0 (France) Attribution: tatoeba.org #2396155 (CK) & #2397719 (sacredceltic)
I was good.	Je fus bonne.	CC-BY 2.0 (France) Attribution: tatoeba.org #2396155 (CK) & #2397720 (sacredceltic)
I was hurt.	J'ai été blessé.	CC-BY 2.0 (France) Attribution: tatoeba.org #5828907 (CK) & #5558925 (sacredceltic)
I was last.	J'ai été dernier.	CC-BY 2.0 (France) Attribution: tatoeba.org #7538207 (CK) & #7763299 (Aiji)
I was last.	J'étais dernier.	CC-BY 2.0 (France) Attribution: tatoeba.org #7538207 (CK) & #7763301 (Aiji)
I was last.	J'ai été dernière.	CC-BY 2.0 (France) Attribution: tatoeba.org #7538207 (CK) & #7763302 (Aiji)
I was last.	J'étais dernière.	CC-BY 2.0 (France) Attribution: tatoeba.org #7538207 (CK) & #7763303 (Aiji)
I was late.	J'étais en retard.	CC-BY 2.0 (France) Attribution: tatoeba.org #2247489 (CK) & #4681740 (sacredceltic)
I was late.	J'ai été en retard.	CC-BY 2.0 (France) Attribution: tatoeba.org #2247489 (CK) & #4681742 (sacredceltic)
I was lost.	J'étais perdu.	CC-BY 2.0 (France) Attribution: tatoeba.org #2247491 (CK) & #4681747 (sacredceltic)
I was lost.	J'étais perdue.	CC-BY 2.0 (France) Attribution: tatoeba.org #2247491 (CK) & #4681748 (sacredceltic)
I was sick.	J'ai été malade.	CC-BY 2.0 (France) Attribution: tatoeba.org #2229721 (jgauthier) & #781003 (sacredceltic)
I was sick.	J'étais malade.	CC-BY 2.0 (France) Attribution: tatoeba.org #2229721 (jgauthier) & #943419 (sacredceltic)
I whistled.	J’ai sifflé.	CC-BY 2.0 (France) Attribution: tatoeba.org #5828909 (CK) & #7713652 (sacredceltic)
I will try.	Je vais essayer.	CC-BY 2.0 (France) Attribution: tatoeba.org #415514 (blay_paul) & #15441 (Aiji)
I will try.	J'essaierai.	CC-BY 2.0 (France) Attribution: tatoeba.org #415514 (blay_paul) & #488750 (sacredceltic)
I won't go.	Je n'irai pas.	CC-BY 2.0 (France) Attribution: tatoeba.org #2247629 (CK) & #6468875 (Aiji)
I work out.	Je fais de l'exercice.	CC-BY 2.0 (France) Attribution: tatoeba.org #2247639 (CK) & #4681788 (sacredceltic)
I wrote it.	Je l'ai écrit.	CC-BY 2.0 (France) Attribution: tatoeba.org #3823451 (CK) & #4682001 (sacredceltic)
I wrote it.	C'est moi qui l'ai écrit.	CC-BY 2.0 (France) Attribution: tatoeba.org #3823451 (CK) & #4682002 (sacredceltic)
I'd accept.	J'accepterais.	CC-BY 2.0 (France) Attribution: tatoeba.org #2111791 (CK) & #4678889 (sacredceltic)
I'll check.	Je vérifierai.	CC-BY 2.0 (France) Attribution: tatoeba.org #2111784 (CK) & #4678880 (sacredceltic)
I'll do it.	Je vais le faire.	CC-BY 2.0 (France) Attribution: tatoeba.org #433474 (CK) & #1291347 (sacredceltic)
I'll do it.	Je le ferai.	CC-BY 2.0 (France) Attribution: tatoeba.org #433474 (CK) & #1291348 (sacredceltic)
I'll drive.	Je conduirai.	CC-BY 2.0 (France) Attribution: tatoeba.org #2111781 (CK) & #4678876 (sacredceltic)
I'll go in.	J'entrerai.	CC-BY 2.0 (France) Attribution: tatoeba.org #2247749 (CK) & #4693446 (sacredceltic)
I'll hurry.	Je me dépêcherai.	CC-BY 2.0 (France) Attribution: tatoeba.org #2111779 (CK) & #4678874 (sacredceltic)
I'll leave.	Je partirai.	CC-BY 2.0 (France) Attribution: tatoeba.org #2878238 (CK) & #5064950 (sacredceltic)
I'll shoot.	Je tirerai.	CC-BY 2.0 (France) Attribution: tatoeba.org #2111773 (CK) & #4678864 (sacredceltic)
I'll stand.	Je resterai debout.	CC-BY 2.0 (France) Attribution: tatoeba.org #2111771 (CK) & #5063580 (sacredceltic)
I'll start.	Je commencerai.	CC-BY 2.0 (France) Attribution: tatoeba.org #2111770 (CK) & #4678860 (sacredceltic)
I'm a girl.	Je suis une fille.	CC-BY 2.0 (France) Attribution: tatoeba.org #8437603 (CK) & #3432438 (sacredceltic)
I'm a hero.	Je suis un héros.	CC-BY 2.0 (France) Attribution: tatoeba.org #25509 (CK) & #428234 (dominiko)
I'm a liar.	Je suis un menteur.	CC-BY 2.0 (France) Attribution: tatoeba.org #1468181 (AMIKEMA) & #1642823 (belgavox)
I'm a twin.	J'ai un jumeau.	CC-BY 2.0 (France) Attribution: tatoeba.org #2247899 (CK) & #2263294 (Rovo)
I'm baking!	Je cuis !	CC-BY 2.0 (France) Attribution: tatoeba.org #267104 (CM) & #1230166 (sacredceltic)
I'm better.	Je vais mieux.	CC-BY 2.0 (France) Attribution: tatoeba.org #1551041 (FiRez) & #1220847 (sacredceltic)
I'm biased.	J'ai un parti pris.	CC-BY 2.0 (France) Attribution: tatoeba.org #2202617 (CK) & #7680263 (sacredceltic)
I'm buying.	Je paie.	CC-BY 2.0 (France) Attribution: tatoeba.org #1844179 (CK) & #1846413 (sacredceltic)
I'm buying.	C'est moi qui paie.	CC-BY 2.0 (France) Attribution: tatoeba.org #1844179 (CK) & #1846415 (sacredceltic)
I'm chubby.	Je suis grassouillet.	CC-BY 2.0 (France) Attribution: tatoeba.org #3330612 (CK) & #4681901 (sacredceltic)
I'm chubby.	Je suis grassouillette.	CC-BY 2.0 (France) Attribution: tatoeba.org #3330612 (CK) & #4681902 (sacredceltic)
I'm coming.	J'arrive.	CC-BY 2.0 (France) Attribution: tatoeba.org #52081 (CK) & #10718 (sysko)
I'm eating.	Je mange.	CC-BY 2.0 (France) Attribution: tatoeba.org #1189719 (Vortarulo) & #1121139 (sacredceltic)
I'm famous.	Je suis connu.	CC-BY 2.0 (France) Attribution: tatoeba.org #2202842 (CK) & #5060175 (sacredceltic)
I'm famous.	Je suis connue.	CC-BY 2.0 (France) Attribution: tatoeba.org #2202842 (CK) & #5060176 (sacredceltic)
I'm faster.	Je suis plus rapide.	CC-BY 2.0 (France) Attribution: tatoeba.org #3378201 (CK) & #5065437 (sacredceltic)
I'm flabby.	Je suis flasque.	CC-BY 2.0 (France) Attribution: tatoeba.org #3330524 (CK) & #4681899 (sacredceltic)
I'm greedy.	Je suis cupide.	CC-BY 2.0 (France) Attribution: tatoeba.org #2202912 (CK) & #5060192 (sacredceltic)
I'm greedy.	Je suis gourmand.	CC-BY 2.0 (France) Attribution: tatoeba.org #2202912 (CK) & #5060194 (sacredceltic)
I'm greedy.	Je suis gourmande.	CC-BY 2.0 (France) Attribution: tatoeba.org #2202912 (CK) & #5060195 (sacredceltic)
I'm hiding.	Je me cache.	CC-BY 2.0 (France) Attribution: tatoeba.org #2203696 (CK) & #2460108 (Rovo)
I'm honest.	Je suis honnête.	CC-BY 2.0 (France) Attribution: tatoeba.org #2202947 (CK) & #4593077 (sacredceltic)
I'm humble.	Je suis humble.	CC-BY 2.0 (France) Attribution: tatoeba.org #2202962 (CK) & #5060199 (sacredceltic)
I'm hungry!	J'ai faim !	CC-BY 2.0 (France) Attribution: tatoeba.org #404096 (CK) & #10146 (sacredceltic)
I'm hungry.	J'ai faim !	CC-BY 2.0 (France) Attribution: tatoeba.org #1839531 (CK) & #10146 (sacredceltic)
I'm immune.	Je suis immunisé.	CC-BY 2.0 (France) Attribution: tatoeba.org #2111722 (CK) & #4678793 (sacredceltic)
I'm immune.	Je suis immunisée.	CC-BY 2.0 (France) Attribution: tatoeba.org #2111722 (CK) & #4678794 (sacredceltic)
I'm in bed.	Je suis au lit.	CC-BY 2.0 (France) Attribution: tatoeba.org #2311273 (FeuDRenais) & #5600968 (sacredceltic)
I'm in bed.	Je suis alité.	CC-BY 2.0 (France) Attribution: tatoeba.org #2311273 (FeuDRenais) & #5600970 (sacredceltic)
I'm in bed.	Je suis alitée.	CC-BY 2.0 (France) Attribution: tatoeba.org #2311273 (FeuDRenais) & #5600971 (sacredceltic)
I'm inside.	Je me trouve à l'intérieur.	CC-BY 2.0 (France) Attribution: tatoeba.org #2203014 (CK) & #7680298 (sacredceltic)
I'm inside.	Je suis à l'intérieur.	CC-BY 2.0 (France) Attribution: tatoeba.org #2203014 (CK) & #7680299 (sacredceltic)
I'm joking.	Je rigole !	CC-BY 2.0 (France) Attribution: tatoeba.org #2111716 (CK) & #3400479 (gillux)
I'm loaded.	Je suis saoul.	CC-BY 2.0 (France) Attribution: tatoeba.org #2203059 (CK) & #832050 (sacredceltic)
I'm lonely.	Je me sens seul.	CC-BY 2.0 (France) Attribution: tatoeba.org #255250 (CK) & #15738 (sacredceltic)
I'm lonely.	Je me sens seule.	CC-BY 2.0 (France) Attribution: tatoeba.org #255250 (CK) & #1313639 (gillux)
I'm losing.	Je suis en train de perdre.	CC-BY 2.0 (France) Attribution: tatoeba.org #2123621 (CK) & #4678895 (sacredceltic)
I'm moving.	Je suis en train de déménager.	CC-BY 2.0 (France) Attribution: tatoeba.org #2203731 (CK) & #5063532 (sacredceltic)
I'm normal.	Je suis normal.	CC-BY 2.0 (France) Attribution: tatoeba.org #2203112 (CK) & #2734948 (Aiji)
I'm normal.	Je suis normale.	CC-BY 2.0 (France) Attribution: tatoeba.org #2203112 (CK) & #2734949 (nimfeo)
I'm paying.	C'est moi qui paie.	CC-BY 2.0 (France) Attribution: tatoeba.org #2111702 (CK) & #1846415 (sacredceltic)
I'm paying.	Je suis en train de payer.	CC-BY 2.0 (France) Attribution: tatoeba.org #2111702 (CK) & #5058708 (sacredceltic)
I'm pooped.	Je suis crevé.	CC-BY 2.0 (France) Attribution: tatoeba.org #599701 (baisong) & #585111 (qdii)
I'm rested.	Je suis reposé.	CC-BY 2.0 (France) Attribution: tatoeba.org #2111689 (CK) & #5058672 (sacredceltic)
I'm rested.	Je suis reposée.	CC-BY 2.0 (France) Attribution: tatoeba.org #2111689 (CK) & #5058673 (sacredceltic)
I'm ruined.	Je suis ruiné.	CC-BY 2.0 (France) Attribution: tatoeba.org #2111686 (CK) & #5058665 (sacredceltic)
I'm ruined.	Je suis ruinée.	CC-BY 2.0 (France) Attribution: tatoeba.org #2111686 (CK) & #5058666 (sacredceltic)
I'm shaken.	Je suis remué.	CC-BY 2.0 (France) Attribution: tatoeba.org #2203334 (CK) & #4678962 (sacredceltic)
I'm shaken.	Je suis remuée.	CC-BY 2.0 (France) Attribution: tatoeba.org #2203334 (CK) & #4678964 (sacredceltic)
I'm single.	Je suis célibataire.	CC-BY 2.0 (France) Attribution: tatoeba.org #2111685 (CK) & #13850 (sacredceltic)
I'm skinny.	Je suis maigrichon.	CC-BY 2.0 (France) Attribution: tatoeba.org #2203357 (CK) & #4678969 (sacredceltic)
I'm skinny.	Je suis maigrichonne.	CC-BY 2.0 (France) Attribution: tatoeba.org #2203357 (CK) & #4678972 (sacredceltic)
I'm sleepy!	Je suis fatigué !	CC-BY 2.0 (France) Attribution: tatoeba.org #322707 (CK) & #3525 (le_petit_ane_gris)
I'm sleepy!	J'ai sommeil !	CC-BY 2.0 (France) Attribution: tatoeba.org #322707 (CK) & #338203 (TRANG)
I'm sneaky.	Je suis sournois.	CC-BY 2.0 (France) Attribution: tatoeba.org #2203379 (CK) & #4678978 (sacredceltic)
I'm sneaky.	Je suis sournoise.	CC-BY 2.0 (France) Attribution: tatoeba.org #2203379 (CK) & #4678979 (sacredceltic)
I'm so fat.	Je suis tellement gros.	CC-BY 2.0 (France) Attribution: tatoeba.org #1339 (Zifre) & #7482030 (theachaean)
I'm so fat.	Je suis tellement grosse.	CC-BY 2.0 (France) Attribution: tatoeba.org #1339 (Zifre) & #8691463 (sacredceltic)
I'm soaked.	Je suis trempée.	CC-BY 2.0 (France) Attribution: tatoeba.org #8240726 (lucasmg123) & #5545309 (sacredceltic)
I'm strict.	Je suis strict.	CC-BY 2.0 (France) Attribution: tatoeba.org #2203402 (CK) & #4678984 (sacredceltic)
I'm strict.	Je suis stricte.	CC-BY 2.0 (France) Attribution: tatoeba.org #2203402 (CK) & #4678985 (sacredceltic)
I'm strong.	Je suis fort.	CC-BY 2.0 (France) Attribution: tatoeba.org #2203403 (CK) & #4678986 (sacredceltic)
I'm strong.	Je suis forte.	CC-BY 2.0 (France) Attribution: tatoeba.org #2203403 (CK) & #4678987 (sacredceltic)
I'm thirty.	J'ai trente ans.	CC-BY 2.0 (France) Attribution: tatoeba.org #2111679 (CK) & #1148020 (sacredceltic)
I'm trying.	J'essaye.	CC-BY 2.0 (France) Attribution: tatoeba.org #2111673 (CK) & #1133630 (nimfeo)
I'm trying.	J'essaie.	CC-BY 2.0 (France) Attribution: tatoeba.org #2111673 (CK) & #4594217 (sacredceltic)
I'm trying.	Je m'y essaie.	CC-BY 2.0 (France) Attribution: tatoeba.org #2111673 (CK) & #4594222 (sacredceltic)
I'm wasted.	Je suis affaiblie.	CC-BY 2.0 (France) Attribution: tatoeba.org #2111669 (CK) & #5058646 (sacredceltic)
I've tried.	J'ai essayé.	CC-BY 2.0 (France) Attribution: tatoeba.org #3819094 (CK) & #2285506 (sacredceltic)
I've tried.	J'ai tenté.	CC-BY 2.0 (France) Attribution: tatoeba.org #3819094 (CK) & #2285508 (sacredceltic)
Ignore Tom.	Ignore Tom.	CC-BY 2.0 (France) Attribution: tatoeba.org #1868480 (CK) & #4767840 (Doremi391)
Ignore Tom.	Ignorez Tom.	CC-BY 2.0 (France) Attribution: tatoeba.org #1868480 (CK) & #4767841 (Doremi391)
Ignore him.	Ne faites pas attention à lui.	CC-BY 2.0 (France) Attribution: tatoeba.org #904775 (Swift) & #130174 (sacredceltic)
Is Tom ill?	Est-ce que Tom est malade ?	CC-BY 2.0 (France) Attribution: tatoeba.org #2244608 (CK) & #6000262 (PERCE_NEIGE)
Is Tom ill?	Tom est-il malade ?	CC-BY 2.0 (France) Attribution: tatoeba.org #2244608 (CK) & #6000263 (PERCE_NEIGE)
Is he busy?	Est-il occupé ?	CC-BY 2.0 (France) Attribution: tatoeba.org #303692 (CK) & #1291353 (sacredceltic)
Is he dead?	Est-il mort ?	CC-BY 2.0 (France) Attribution: tatoeba.org #2246299 (Hybrid) & #2251658 (sacredceltic)
Is he dead?	Est-il décédé ?	CC-BY 2.0 (France) Attribution: tatoeba.org #2246299 (Hybrid) & #2251660 (sacredceltic)
Is he dead?	Il est mort ?	CC-BY 2.0 (France) Attribution: tatoeba.org #2246299 (Hybrid) & #2727039 (belgavox)
Is he tall?	Est-il grand ?	CC-BY 2.0 (France) Attribution: tatoeba.org #302406 (CK) & #1291355 (sacredceltic)
Is it blue?	Est-ce bleu ?	CC-BY 2.0 (France) Attribution: tatoeba.org #2248442 (CK) & #6465581 (Aiji)
Is it done?	Est-ce fait ?	CC-BY 2.0 (France) Attribution: tatoeba.org #2248453 (CK) & #4547446 (sacredceltic)
Is it free?	C'est gratuit ?	CC-BY 2.0 (France) Attribution: tatoeba.org #322841 (CK) & #330177 (hortusdei)
Is it hard?	Est-ce difficile ?	CC-BY 2.0 (France) Attribution: tatoeba.org #2248461 (CK) & #4547461 (sacredceltic)
Is it love?	Est-ce de l'amour ?	CC-BY 2.0 (France) Attribution: tatoeba.org #663921 (bluepie88) & #955834 (sacredceltic)
Is it love?	Est-ce de l'amour ?	CC-BY 2.0 (France) Attribution: tatoeba.org #663921 (bluepie88) & #3308793 (GB3)
Is it nice?	Est-ce chouette ?	CC-BY 2.0 (France) Attribution: tatoeba.org #2248464 (CK) & #4547467 (sacredceltic)
Is it safe?	Est-ce sûr ?	CC-BY 2.0 (France) Attribution: tatoeba.org #2020893 (Spamster) & #2022003 (sacredceltic)
Is it safe?	Est-ce sans danger ?	CC-BY 2.0 (France) Attribution: tatoeba.org #2020893 (Spamster) & #2022005 (sacredceltic)
Is it safe?	Est-ce inoffensif ?	CC-BY 2.0 (France) Attribution: tatoeba.org #2020893 (Spamster) & #2022007 (sacredceltic)
Is it time?	Est-il l'heure ?	CC-BY 2.0 (France) Attribution: tatoeba.org #2248473 (CK) & #6463302 (Aiji)
Is it true?	C'est vrai ?	CC-BY 2.0 (France) Attribution: tatoeba.org #378827 (CK) & #181681 (gillux)
Is that it?	Est-ce cela ?	CC-BY 2.0 (France) Attribution: tatoeba.org #433702 (blay_paul) & #908892 (sacredceltic)
Is that so?	En va-t-il ainsi ?	CC-BY 2.0 (France) Attribution: tatoeba.org #1120776 (cntrational) & #1121153 (sacredceltic)
Is that so?	En est-il ainsi ?	CC-BY 2.0 (France) Attribution: tatoeba.org #1120776 (cntrational) & #1121154 (sacredceltic)
Is that so?	Est-ce le cas ?	CC-BY 2.0 (France) Attribution: tatoeba.org #1120776 (cntrational) & #1121156 (sacredceltic)
It happens.	Ça arrive.	CC-BY 2.0 (France) Attribution: tatoeba.org #2123617 (CK) & #1683086 (belgavox)
It happens.	Ça peut arriver parfois.	CC-BY 2.0 (France) Attribution: tatoeba.org #2123617 (CK) & #8780265 (felix63)
It is 7:30.	Il est sept heures trente.	CC-BY 2.0 (France) Attribution: tatoeba.org #456099 (lukaszpp) & #805650 (siggg)
It matters.	Ça importe.	CC-BY 2.0 (France) Attribution: tatoeba.org #2396245 (CK) & #2397213 (sacredceltic)
It matters.	Ça compte.	CC-BY 2.0 (France) Attribution: tatoeba.org #2396245 (CK) & #2397214 (sacredceltic)
It matters.	C'est important.	CC-BY 2.0 (France) Attribution: tatoeba.org #2396245 (CK) & #2397216 (sacredceltic)
It went OK.	Ça s'est bien passé.	CC-BY 2.0 (France) Attribution: tatoeba.org #2248943 (CK) & #5375570 (Aiji)
It'll work.	Ça fonctionnera.	CC-BY 2.0 (France) Attribution: tatoeba.org #2283738 (CK) & #2285409 (sacredceltic)
It'll work.	Ça marchera.	CC-BY 2.0 (France) Attribution: tatoeba.org #2283738 (CK) & #2285411 (sacredceltic)
It's a fad.	C'est une passade.	CC-BY 2.0 (France) Attribution: tatoeba.org #1524698 (Spamster) & #1525870 (sacredceltic)
It's a fad.	C'est une tocade.	CC-BY 2.0 (France) Attribution: tatoeba.org #1524698 (Spamster) & #1525872 (sacredceltic)
It's a fad.	C'est un phénomène de mode.	CC-BY 2.0 (France) Attribution: tatoeba.org #1524698 (Spamster) & #1525882 (sacredceltic)
It's awful.	C'est terrible.	CC-BY 2.0 (France) Attribution: tatoeba.org #2187198 (CK) & #1489257 (sacredceltic)
It's awful.	C'est affreux.	CC-BY 2.0 (France) Attribution: tatoeba.org #2187198 (CK) & #2190360 (sacredceltic)
It's bogus.	C'est du pipeau tout ça.	CC-BY 2.0 (France) Attribution: tatoeba.org #684034 (Zifre) & #373573 (TRANG)
It's bulky.	C'est encombrant.	CC-BY 2.0 (France) Attribution: tatoeba.org #1438333 (CK) & #1995286 (sacredceltic)
It's cheap.	C'est bon marché.	CC-BY 2.0 (France) Attribution: tatoeba.org #3272970 (CK) & #5293637 (pititnatole)
It's clean.	C'est propre.	CC-BY 2.0 (France) Attribution: tatoeba.org #2187200 (CK) & #2190357 (sacredceltic)
It's close.	C'est proche.	CC-BY 2.0 (France) Attribution: tatoeba.org #2123611 (CK) & #1894992 (sacredceltic)
It's early.	Il est tôt.	CC-BY 2.0 (France) Attribution: tatoeba.org #456179 (lukaszpp) & #4895881 (sacredceltic)
It's funny.	C'est marrant.	CC-BY 2.0 (France) Attribution: tatoeba.org #2283740 (CK) & #2190175 (sacredceltic)
It's funny.	C'est drôle.	CC-BY 2.0 (France) Attribution: tatoeba.org #2283740 (CK) & #2285416 (sacredceltic)
It's funny.	C'est rigolo.	CC-BY 2.0 (France) Attribution: tatoeba.org #2283740 (CK) & #2285421 (sacredceltic)
It's green.	C'est vert.	CC-BY 2.0 (France) Attribution: tatoeba.org #2187213 (CK) & #2190313 (sacredceltic)
It's my CD.	C'est mon CD.	CC-BY 2.0 (France) Attribution: tatoeba.org #25536 (CK) & #397346 (sysko)
It's night.	Il fait nuit.	CC-BY 2.0 (France) Attribution: tatoeba.org #2187224 (CK) & #2190272 (sacredceltic)
It's on me.	C'est pour moi.	CC-BY 2.0 (France) Attribution: tatoeba.org #250231 (CK) & #1156667 (sacredceltic)
It's phony.	C'est du pipeau tout ça.	CC-BY 2.0 (France) Attribution: tatoeba.org #684035 (CK) & #373573 (TRANG)
It's quiet.	C'est silencieux.	CC-BY 2.0 (France) Attribution: tatoeba.org #3821286 (CK) & #2190232 (sacredceltic)
It's quiet.	C'est calme.	CC-BY 2.0 (France) Attribution: tatoeba.org #3821286 (CK) & #5814297 (Aiji)
It's ready.	C'est prêt.	CC-BY 2.0 (France) Attribution: tatoeba.org #2187230 (CK) & #2190250 (sacredceltic)
It's right.	C'est juste.	CC-BY 2.0 (France) Attribution: tatoeba.org #2123583 (CK) & #1071351 (sacredceltic)
It's safer.	C'est plus sûr.	CC-BY 2.0 (France) Attribution: tatoeba.org #2123582 (CK) & #4219259 (sacredceltic)
It's sweet.	C'est mignon.	CC-BY 2.0 (France) Attribution: tatoeba.org #2396265 (CK) & #2397178 (sacredceltic)
It's sweet.	C'est gentil.	CC-BY 2.0 (France) Attribution: tatoeba.org #2396265 (CK) & #2397179 (sacredceltic)
It's taboo.	C’est un sujet tabou.	CC-BY 2.0 (France) Attribution: tatoeba.org #7860081 (shekitten) & #2928788 (Blabla)
It's weird.	C'est bizarre.	CC-BY 2.0 (France) Attribution: tatoeba.org #2187247 (CK) & #15762 (dominiko)
It's wrong.	C'est faux.	CC-BY 2.0 (France) Attribution: tatoeba.org #1537010 (Spamster) & #1156926 (sacredceltic)
It's yours.	C'est le tien.	CC-BY 2.0 (France) Attribution: tatoeba.org #2187248 (CK) & #2190209 (sacredceltic)
It's yours.	C'est la tienne.	CC-BY 2.0 (France) Attribution: tatoeba.org #2187248 (CK) & #2190210 (sacredceltic)
It's yours.	C'est la vôtre.	CC-BY 2.0 (France) Attribution: tatoeba.org #2187248 (CK) & #2190211 (sacredceltic)
It's yours.	C'est le vôtre.	CC-BY 2.0 (France) Attribution: tatoeba.org #2187248 (CK) & #2190212 (sacredceltic)
Jesus wept.	Jésus a pleuré.	CC-BY 2.0 (France) Attribution: tatoeba.org #66664 (CM) & #6740945 (Micsmithel)
Jesus wept.	Jésus pleura.	CC-BY 2.0 (France) Attribution: tatoeba.org #66664 (CM) & #6740947 (Micsmithel)
Just do it.	Fais-le donc !	CC-BY 2.0 (France) Attribution: tatoeba.org #431271 (qdii) & #4893989 (sacredceltic)
Just do it.	Fais-le, tout simplement !	CC-BY 2.0 (France) Attribution: tatoeba.org #431271 (qdii) & #6469505 (sacredceltic)
Just do it.	Faites-le, tout simplement !	CC-BY 2.0 (France) Attribution: tatoeba.org #431271 (qdii) & #6469506 (sacredceltic)
Just relax.	Détendez-vous.	CC-BY 2.0 (France) Attribution: tatoeba.org #1555685 (Spamster) & #1486008 (Aiji)
Just relax.	Détends-toi.	CC-BY 2.0 (France) Attribution: tatoeba.org #1555685 (Spamster) & #1555857 (sacredceltic)
Keep quiet!	Reste tranquille !	CC-BY 2.0 (France) Attribution: tatoeba.org #272075 (CK) & #1291356 (sacredceltic)
Keep quiet!	Restez tranquille !	CC-BY 2.0 (France) Attribution: tatoeba.org #272075 (CK) & #1291357 (sacredceltic)
Keep quiet.	Reste tranquille.	CC-BY 2.0 (France) Attribution: tatoeba.org #272043 (CK) & #1076641 (sacredceltic)
Keep quiet.	Restez tranquille.	CC-BY 2.0 (France) Attribution: tatoeba.org #272043 (CK) & #1076642 (sacredceltic)
Keep quiet.	Restez tranquilles.	CC-BY 2.0 (France) Attribution: tatoeba.org #272043 (CK) & #1076643 (sacredceltic)
Keep still.	Reste tranquille !	CC-BY 2.0 (France) Attribution: tatoeba.org #2111636 (CK) & #1291356 (sacredceltic)
Keep still.	Restez tranquille !	CC-BY 2.0 (France) Attribution: tatoeba.org #2111636 (CK) & #1291357 (sacredceltic)
Let him go!	Laisse-le partir !	CC-BY 2.0 (France) Attribution: tatoeba.org #1894371 (Spamster) & #1901059 (sacredceltic)
Let him go!	Laissez-le partir !	CC-BY 2.0 (France) Attribution: tatoeba.org #1894371 (Spamster) & #1901061 (sacredceltic)
Let him go!	Laisse-le s'en aller!	CC-BY 2.0 (France) Attribution: tatoeba.org #1894371 (Spamster) & #1935631 (sacredceltic)
Let him go!	Laissez-le s'en aller!	CC-BY 2.0 (France) Attribution: tatoeba.org #1894371 (Spamster) & #1935632 (sacredceltic)
Let him go.	Laisse-le partir !	CC-BY 2.0 (France) Attribution: tatoeba.org #1935450 (Spamster) & #1901059 (sacredceltic)
Let him go.	Laissez-le partir !	CC-BY 2.0 (France) Attribution: tatoeba.org #1935450 (Spamster) & #1901061 (sacredceltic)
Let him go.	Laisse-le s'en aller!	CC-BY 2.0 (France) Attribution: tatoeba.org #1935450 (Spamster) & #1935631 (sacredceltic)
Let him go.	Laissez-le s'en aller!	CC-BY 2.0 (France) Attribution: tatoeba.org #1935450 (Spamster) & #1935632 (sacredceltic)
Let him in.	Fais-le entrer.	CC-BY 2.0 (France) Attribution: tatoeba.org #464814 (CK) & #457315 (sacredceltic)
Let him in.	Laisse-le entrer.	CC-BY 2.0 (France) Attribution: tatoeba.org #464814 (CK) & #467951 (sacredceltic)
Let him in.	Laissez-le entrer.	CC-BY 2.0 (France) Attribution: tatoeba.org #464814 (CK) & #467952 (sacredceltic)
Let him in.	Faites-le entrer.	CC-BY 2.0 (France) Attribution: tatoeba.org #464814 (CK) & #467953 (sacredceltic)
Let me die.	Laissez-moi mourir.	CC-BY 2.0 (France) Attribution: tatoeba.org #1020543 (CK) & #1180617 (rene1596)
Let me die.	Laisse-moi mourir.	CC-BY 2.0 (France) Attribution: tatoeba.org #1020543 (CK) & #1471227 (Aiji)
Let me out!	Laisse-moi sortir !	CC-BY 2.0 (France) Attribution: tatoeba.org #266779 (CK) & #1291358 (sacredceltic)
Let me out!	Laissez-moi sortir !	CC-BY 2.0 (France) Attribution: tatoeba.org #266779 (CK) & #1291359 (sacredceltic)
Let me pay.	Laisse-moi payer.	CC-BY 2.0 (France) Attribution: tatoeba.org #1302459 (CK) & #1302571 (sacredceltic)
Let me pay.	Laissez-moi payer.	CC-BY 2.0 (France) Attribution: tatoeba.org #1302459 (CK) & #1302572 (sacredceltic)
Let me see.	Laissez-moi voir.	CC-BY 2.0 (France) Attribution: tatoeba.org #65316 (CK) & #538408 (sacredceltic)
Let me try.	Laisse-moi essayer.	CC-BY 2.0 (France) Attribution: tatoeba.org #1554612 (CK) & #333048 (sysko)
Let me try.	Laissez-moi essayer.	CC-BY 2.0 (France) Attribution: tatoeba.org #1554612 (CK) & #2727298 (Aiji)
Let me try.	Permettez-moi d'essayer.	CC-BY 2.0 (France) Attribution: tatoeba.org #1554612 (CK) & #5999284 (PERCE_NEIGE)
Let us out.	Laisse-nous sortir !	CC-BY 2.0 (France) Attribution: tatoeba.org #2249526 (CK) & #4904406 (sacredceltic)
Let us out.	Laissez-nous sortir !	CC-BY 2.0 (France) Attribution: tatoeba.org #2249526 (CK) & #4904407 (sacredceltic)
Let's chat.	Discutons.	CC-BY 2.0 (France) Attribution: tatoeba.org #2007940 (CK) & #4767864 (Doremi391)
Let's kiss.	Embrassons-nous.	CC-BY 2.0 (France) Attribution: tatoeba.org #2007939 (CK) & #4767863 (Doremi391)
Let's pray.	Prions !	CC-BY 2.0 (France) Attribution: tatoeba.org #2187249 (CK) & #2190208 (sacredceltic)
Let's talk.	Discutons !	CC-BY 2.0 (France) Attribution: tatoeba.org #2007936 (CK) & #4904496 (sacredceltic)
Let's work.	Travaillons !	CC-BY 2.0 (France) Attribution: tatoeba.org #2007934 (CK) & #2156194 (sacredceltic)
Lighten up.	Relaxe !	CC-BY 2.0 (France) Attribution: tatoeba.org #1860610 (CK) & #1083768 (sacredceltic)
Lighten up.	Détends-toi !	CC-BY 2.0 (France) Attribution: tatoeba.org #1860610 (CK) & #1846151 (sacredceltic)
Look again.	Regarde encore.	CC-BY 2.0 (France) Attribution: tatoeba.org #2111614 (CK) & #6463266 (Aiji)
Look again.	Regardez à nouveau.	CC-BY 2.0 (France) Attribution: tatoeba.org #2111614 (CK) & #6463267 (Aiji)
Look at it.	Regardez-le !	CC-BY 2.0 (France) Attribution: tatoeba.org #2249548 (CK) & #2396882 (sacredceltic)
Look at it.	Regarde-le !	CC-BY 2.0 (France) Attribution: tatoeba.org #2249548 (CK) & #2396884 (sacredceltic)
Look at me.	Regarde-moi.	CC-BY 2.0 (France) Attribution: tatoeba.org #262412 (CK) & #588044 (sacredceltic)
Look at us.	Regardez-nous.	CC-BY 2.0 (France) Attribution: tatoeba.org #2249552 (CK) & #7862688 (Aiji)
Look it up.	Cherche-le !	CC-BY 2.0 (France) Attribution: tatoeba.org #2249557 (CK) & #4897458 (sacredceltic)
Love hurts.	L'amour blesse.	CC-BY 2.0 (France) Attribution: tatoeba.org #2111604 (CK) & #5365733 (pititnatole)
Love hurts.	L'amour fait mal.	CC-BY 2.0 (France) Attribution: tatoeba.org #2111604 (CK) & #5365735 (pititnatole)
Mama cried.	Maman a pleuré.	CC-BY 2.0 (France) Attribution: tatoeba.org #1447977 (CK) & #4533899 (pfpillon)
Mama cried.	Maman pleurait.	CC-BY 2.0 (France) Attribution: tatoeba.org #1447977 (CK) & #4533902 (pfpillon)
Never mind!	N'y prête pas attention.	CC-BY 2.0 (France) Attribution: tatoeba.org #20394 (CM) & #15000 (Aiji)
Never mind!	T'inquiète pas.	CC-BY 2.0 (France) Attribution: tatoeba.org #20394 (CM) & #128585 (nimfeo)
No comment.	Sans commentaire.	CC-BY 2.0 (France) Attribution: tatoeba.org #873323 (U2FS) & #873324 (U2FS)
No kidding?	Vraiment ?	CC-BY 2.0 (France) Attribution: tatoeba.org #1585482 (ngdongit) & #135244 (gillux)
No kidding?	Sans blague ?	CC-BY 2.0 (France) Attribution: tatoeba.org #1585482 (ngdongit) & #3647293 (sacredceltic)
No problem!	Aucun problème !	CC-BY 2.0 (France) Attribution: tatoeba.org #413611 (blay_paul) & #9380 (sacredceltic)
No problem!	Pas de problème !	CC-BY 2.0 (France) Attribution: tatoeba.org #413611 (blay_paul) & #481798 (sacredceltic)
No problem.	Pas de problème.	CC-BY 2.0 (France) Attribution: tatoeba.org #551443 (FeuDRenais) & #237220 (hortusdei)
No problem.	Aucun problème.	CC-BY 2.0 (France) Attribution: tatoeba.org #551443 (FeuDRenais) & #728150 (Sebastien)
No problem.	Ce n'est rien.	CC-BY 2.0 (France) Attribution: tatoeba.org #551443 (FeuDRenais) & #825119 (mayliu)
No problem.	Sans problème.	CC-BY 2.0 (France) Attribution: tatoeba.org #551443 (FeuDRenais) & #1802669 (sacredceltic)
Oh, really?	Oh ! Vraiment ?	CC-BY 2.0 (France) Attribution: tatoeba.org #2570909 (Hybrid) & #10144 (qdii)
Once again.	Encore une fois.	CC-BY 2.0 (France) Attribution: tatoeba.org #433729 (CK) & #1078187 (sacredceltic)
Pick it up.	Ramasse-le.	CC-BY 2.0 (France) Attribution: tatoeba.org #41717 (CK) & #12437 (sacredceltic)
Please sit.	Asseyez-vous, je vous prie.	CC-BY 2.0 (France) Attribution: tatoeba.org #478180 (CK) & #478714 (sacredceltic)
Replace it.	Remplacez-le.	CC-BY 2.0 (France) Attribution: tatoeba.org #2111567 (CK) & #7369993 (Micsmithel)
Replace it.	Remplace-le.	CC-BY 2.0 (France) Attribution: tatoeba.org #2111567 (CK) & #7369994 (Micsmithel)
Replace it.	Remplace-la.	CC-BY 2.0 (France) Attribution: tatoeba.org #2111567 (CK) & #8407880 (Aiji)
Replace it.	Remplacez-la.	CC-BY 2.0 (France) Attribution: tatoeba.org #2111567 (CK) & #8407882 (Aiji)
Run for it!	Sauve-toi !	CC-BY 2.0 (France) Attribution: tatoeba.org #1640968 (Spamster) & #1850139 (sacredceltic)
Run for it!	Sauvez-vous !	CC-BY 2.0 (France) Attribution: tatoeba.org #1640968 (Spamster) & #1850141 (sacredceltic)
Run for it!	Prends tes jambes à ton cou !	CC-BY 2.0 (France) Attribution: tatoeba.org #1640968 (Spamster) & #2077447 (sacredceltic)
Run for it!	Prenez vos jambes à votre cou !	CC-BY 2.0 (France) Attribution: tatoeba.org #1640968 (Spamster) & #2077448 (sacredceltic)
Run for it!	Prenez vos jambes à vos cous !	CC-BY 2.0 (France) Attribution: tatoeba.org #1640968 (Spamster) & #2077449 (sacredceltic)
Run for it!	Taillez-vous !	CC-BY 2.0 (France) Attribution: tatoeba.org #1640968 (Spamster) & #2077450 (sacredceltic)
Run for it!	Taille-toi !	CC-BY 2.0 (France) Attribution: tatoeba.org #1640968 (Spamster) & #2077451 (sacredceltic)
Run for it!	File !	CC-BY 2.0 (France) Attribution: tatoeba.org #1640968 (Spamster) & #2077454 (sacredceltic)
Run for it!	Filez !	CC-BY 2.0 (France) Attribution: tatoeba.org #1640968 (Spamster) & #2077455 (sacredceltic)
Say please.	Dis : « s'il te plaît ».	CC-BY 2.0 (France) Attribution: tatoeba.org #2111561 (CK) & #3222403 (sacredceltic)
Say please.	Dites : « s'il vous plaît ».	CC-BY 2.0 (France) Attribution: tatoeba.org #2111561 (CK) & #3222404 (sacredceltic)
Shadow him.	File-le !	CC-BY 2.0 (France) Attribution: tatoeba.org #240171 (CM) & #1291364 (sacredceltic)
She is old.	Elle est vieille.	CC-BY 2.0 (France) Attribution: tatoeba.org #1335485 (boscowitch) & #821569 (sacredceltic)
She smiled.	Elle a souri.	CC-BY 2.0 (France) Attribution: tatoeba.org #311898 (CK) & #1228658 (rene1596)
She's busy.	Elle est occupée.	CC-BY 2.0 (France) Attribution: tatoeba.org #1283948 (Trailsend) & #1284007 (sacredceltic)
She's nice.	Elle est gentille.	CC-BY 2.0 (France) Attribution: tatoeba.org #747694 (CS) & #4374428 (gillux)
Smell this.	Sens ça.	CC-BY 2.0 (France) Attribution: tatoeba.org #3921552 (CK) & #6465534 (Aiji)
Smell this.	Sentez ceci.	CC-BY 2.0 (France) Attribution: tatoeba.org #3921552 (CK) & #6465535 (Aiji)
Stand back!	Reculez !	CC-BY 2.0 (France) Attribution: tatoeba.org #1894221 (Spamster) & #1902586 (sacredceltic)
Stand back!	Reculez !	CC-BY 2.0 (France) Attribution: tatoeba.org #1894221 (Spamster) & #1902587 (sacredceltic)
Stand back!	Recule-toi !	CC-BY 2.0 (France) Attribution: tatoeba.org #1894221 (Spamster) & #1902588 (sacredceltic)
Stand back!	Reculez-vous !	CC-BY 2.0 (France) Attribution: tatoeba.org #1894221 (Spamster) & #1902589 (sacredceltic)
Start here.	Commencez ici.	CC-BY 2.0 (France) Attribution: tatoeba.org #2111524 (CK) & #2950045 (Wakano)
Start here.	Commence ici.	CC-BY 2.0 (France) Attribution: tatoeba.org #2111524 (CK) & #6463276 (Aiji)
Start over.	Recommence.	CC-BY 2.0 (France) Attribution: tatoeba.org #2111522 (CK) & #583817 (qdii)
Start over.	Recommencez.	CC-BY 2.0 (France) Attribution: tatoeba.org #2111522 (CK) & #7369926 (Micsmithel)
Stay alert.	Restez sur vos gardes.	CC-BY 2.0 (France) Attribution: tatoeba.org #2111518 (CK) & #6463292 (Aiji)
Stay alert.	Reste sur tes gardes.	CC-BY 2.0 (France) Attribution: tatoeba.org #2111518 (CK) & #6463294 (Aiji)
Stay awake.	Reste debout.	CC-BY 2.0 (France) Attribution: tatoeba.org #2111517 (CK) & #5298173 (pititnatole)
Stay awake.	Reste éveillé.	CC-BY 2.0 (France) Attribution: tatoeba.org #2111517 (CK) & #5298175 (pititnatole)
Stay close.	Reste près.	CC-BY 2.0 (France) Attribution: tatoeba.org #2111515 (CK) & #6462980 (Aiji)
Stay close.	Restez près.	CC-BY 2.0 (France) Attribution: tatoeba.org #2111515 (CK) & #6462982 (Aiji)
Stay sharp.	Reste malin !	CC-BY 2.0 (France) Attribution: tatoeba.org #1627331 (Spamster) & #1628636 (sacredceltic)
Stay still.	Ne bouge pas.	CC-BY 2.0 (France) Attribution: tatoeba.org #2111509 (CK) & #461371 (sacredceltic)
Step aside.	Écarte-toi !	CC-BY 2.0 (France) Attribution: tatoeba.org #40051 (CK) & #1291367 (sacredceltic)
Step aside.	Écartez-vous !	CC-BY 2.0 (France) Attribution: tatoeba.org #40051 (CK) & #1291368 (sacredceltic)
Stop lying.	Arrête de mentir.	CC-BY 2.0 (France) Attribution: tatoeba.org #2111497 (CK) & #2160266 (Danquebec)
Stop lying.	Arrêtez de mentir.	CC-BY 2.0 (France) Attribution: tatoeba.org #2111497 (CK) & #2565828 (Aiji)
Study hard.	Étudie avec application.	CC-BY 2.0 (France) Attribution: tatoeba.org #53465 (CK) & #1197639 (sacredceltic)
Study hard.	Étudiez avec application.	CC-BY 2.0 (France) Attribution: tatoeba.org #53465 (CK) & #1197640 (sacredceltic)
Take a bus.	Prenez un bus.	CC-BY 2.0 (France) Attribution: tatoeba.org #35369 (CK) & #1313549 (sacredceltic)
Take a nap.	Fais un petit somme !	CC-BY 2.0 (France) Attribution: tatoeba.org #2250041 (CK) & #4625991 (sacredceltic)
Take cover!	Mets-toi à l'abri !	CC-BY 2.0 (France) Attribution: tatoeba.org #2111485 (CK) & #5822315 (Aiji)
Take cover!	Mettez-vous à l'abri !	CC-BY 2.0 (France) Attribution: tatoeba.org #2111485 (CK) & #5822316 (Aiji)
Take notes.	Prends des notes.	CC-BY 2.0 (France) Attribution: tatoeba.org #6681984 (CK) & #6682270 (GB3)
Take notes.	Prenez des notes.	CC-BY 2.0 (France) Attribution: tatoeba.org #6681984 (CK) & #6682272 (GB3)
Take these.	Prends ça.	CC-BY 2.0 (France) Attribution: tatoeba.org #2111480 (CK) & #5298158 (pititnatole)
Talk to me!	Parle-moi !	CC-BY 2.0 (France) Attribution: tatoeba.org #320369 (CK) & #941326 (sacredceltic)
Talk to me!	Parle-moi !	CC-BY 2.0 (France) Attribution: tatoeba.org #320369 (CK) & #1658133 (sacredceltic)
Talk to me!	Parlez-moi !	CC-BY 2.0 (France) Attribution: tatoeba.org #320369 (CK) & #1658134 (sacredceltic)
Talk to me.	Parle avec moi.	CC-BY 2.0 (France) Attribution: tatoeba.org #2649248 (CK) & #1502913 (sysko)
Talk to me.	Parlez-moi !	CC-BY 2.0 (France) Attribution: tatoeba.org #2649248 (CK) & #1658134 (sacredceltic)
Talk to me.	Parlez avec moi.	CC-BY 2.0 (France) Attribution: tatoeba.org #2649248 (CK) & #3289386 (Aiji)
Taste this.	Essayez ceci !	CC-BY 2.0 (France) Attribution: tatoeba.org #2111477 (CK) & #1922200 (sacredceltic)
Taste this.	Goûte ça.	CC-BY 2.0 (France) Attribution: tatoeba.org #2111477 (CK) & #6463137 (Aiji)
Taste this.	Goûtez ceci.	CC-BY 2.0 (France) Attribution: tatoeba.org #2111477 (CK) & #6463138 (Aiji)
That a boy!	C'est bien !	CC-BY 2.0 (France) Attribution: tatoeba.org #51144 (CK) & #1130020 (sacredceltic)
That a boy!	T'es un bon garçon !	CC-BY 2.0 (France) Attribution: tatoeba.org #51144 (CK) & #1130021 (sacredceltic)
That hurts.	Ça fait mal.	CC-BY 2.0 (France) Attribution: tatoeba.org #462526 (lukaszpp) & #5013857 (Sittelle)
That works.	Ça fonctionne.	CC-BY 2.0 (France) Attribution: tatoeba.org #2111472 (CK) & #1365270 (sacredceltic)
That's all.	C'est tout.	CC-BY 2.0 (France) Attribution: tatoeba.org #43098 (CK) & #12299 (sacredceltic)
That's fun.	C'est amusant.	CC-BY 2.0 (France) Attribution: tatoeba.org #2187258 (CK) & #2190173 (sacredceltic)
That's fun.	C'est marrant.	CC-BY 2.0 (France) Attribution: tatoeba.org #2187258 (CK) & #2190175 (sacredceltic)
That's her.	C'est elle.	CC-BY 2.0 (France) Attribution: tatoeba.org #2187264 (CK) & #2190155 (sacredceltic)
That's his.	Ce sont les siens.	CC-BY 2.0 (France) Attribution: tatoeba.org #2187266 (CK) & #2190149 (sacredceltic)
That's his.	C'est le sien.	CC-BY 2.0 (France) Attribution: tatoeba.org #2187266 (CK) & #2190151 (sacredceltic)
That's his.	C'est la sienne.	CC-BY 2.0 (France) Attribution: tatoeba.org #2187266 (CK) & #2190255 (sacredceltic)
That's odd.	C'est bizarre.	CC-BY 2.0 (France) Attribution: tatoeba.org #1453153 (Spamster) & #15762 (dominiko)
They agree.	Ils sont d'accord.	CC-BY 2.0 (France) Attribution: tatoeba.org #2111383 (CK) & #4729397 (sacredceltic)
They agree.	Elles sont d'accord.	CC-BY 2.0 (France) Attribution: tatoeba.org #2111383 (CK) & #4729398 (sacredceltic)
They cheat.	Ils trichent.	CC-BY 2.0 (France) Attribution: tatoeba.org #2111377 (CK) & #4729383 (sacredceltic)
They cheat.	Elles trichent.	CC-BY 2.0 (France) Attribution: tatoeba.org #2111377 (CK) & #4729386 (sacredceltic)
They voted.	Ils ont voté.	CC-BY 2.0 (France) Attribution: tatoeba.org #2123544 (CK) & #2146376 (Rovo)
They voted.	Elles ont voté.	CC-BY 2.0 (France) Attribution: tatoeba.org #2123544 (CK) & #4729399 (sacredceltic)
This is it.	Ça y est.	CC-BY 2.0 (France) Attribution: tatoeba.org #54232 (CK) & #1291371 (sacredceltic)
This works.	Ça fonctionne.	CC-BY 2.0 (France) Attribution: tatoeba.org #2111208 (CK) & #1365270 (sacredceltic)
Time flies.	Le temps s'enfuit.	CC-BY 2.0 (France) Attribution: tatoeba.org #263886 (CK) & #457527 (sacredceltic)
Time flies.	Le temps s'envole.	CC-BY 2.0 (France) Attribution: tatoeba.org #263886 (CK) & #905653 (sacredceltic)
Time is up.	Le temps est écoulé.	CC-BY 2.0 (France) Attribution: tatoeba.org #31334 (CK) & #1291372 (sacredceltic)
Time is up.	L'heure est passée.	CC-BY 2.0 (France) Attribution: tatoeba.org #31334 (CK) & #1291373 (sacredceltic)
Tom agrees.	Tom est d'accord.	CC-BY 2.0 (France) Attribution: tatoeba.org #2111203 (CK) & #5294858 (pititnatole)
Tom cheats.	Tom triche.	CC-BY 2.0 (France) Attribution: tatoeba.org #2111195 (CK) & #2807098 (Rockaround)
Tom cursed.	Tom jura.	CC-BY 2.0 (France) Attribution: tatoeba.org #7410481 (CK) & #7410838 (lbdx)
Tom drinks.	Tom boit.	CC-BY 2.0 (France) Attribution: tatoeba.org #2111187 (CK) & #5294855 (pititnatole)
Tom drives.	Tom conduit.	CC-BY 2.0 (France) Attribution: tatoeba.org #2111186 (CK) & #5227117 (nimfeo)
Tom forgot.	Tom a oublié.	CC-BY 2.0 (France) Attribution: tatoeba.org #2111175 (CK) & #5364313 (pititnatole)
Tom forgot.	Tom oublia.	CC-BY 2.0 (France) Attribution: tatoeba.org #2111175 (CK) & #5364314 (pititnatole)
Tom helped.	Tom a aidé.	CC-BY 2.0 (France) Attribution: tatoeba.org #2111166 (CK) & #5365838 (pititnatole)
Tom helped.	Tom aida.	CC-BY 2.0 (France) Attribution: tatoeba.org #2111166 (CK) & #5365839 (pititnatole)
Tom is fat.	Tom est gros.	CC-BY 2.0 (France) Attribution: tatoeba.org #4265695 (CK) & #5364439 (pititnatole)
Tom is mad.	Tom est fou.	CC-BY 2.0 (France) Attribution: tatoeba.org #2262444 (CK) & #6463059 (Aiji)
Tom is new.	Tom est nouveau.	CC-BY 2.0 (France) Attribution: tatoeba.org #2236787 (CK) & #5783231 (Aiji)
Tom is sad.	Tom est triste.	CC-BY 2.0 (France) Attribution: tatoeba.org #2203307 (CK) & #6463057 (Aiji)
Tom jumped.	Tom sauta.	CC-BY 2.0 (France) Attribution: tatoeba.org #2111162 (CK) & #5364307 (pititnatole)
Tom looked.	Tom a regardé.	CC-BY 2.0 (France) Attribution: tatoeba.org #2111157 (CK) & #5364302 (pititnatole)
Tom looked.	Tom regarda.	CC-BY 2.0 (France) Attribution: tatoeba.org #2111157 (CK) & #5364305 (pititnatole)
Tom nodded.	Tom hocha la tête.	CC-BY 2.0 (France) Attribution: tatoeba.org #1531064 (Spamster) & #5265431 (pititnatole)
Tom obeyed.	Tom obéit.	CC-BY 2.0 (France) Attribution: tatoeba.org #2203737 (CK) & #6463072 (Aiji)
Tom obeyed.	Tom a obéi.	CC-BY 2.0 (France) Attribution: tatoeba.org #2203737 (CK) & #6463073 (Aiji)
Tom sighed.	Tom soupira.	CC-BY 2.0 (France) Attribution: tatoeba.org #2111154 (CK) & #5265439 (pititnatole)
Tom snores.	Tom ronfle.	CC-BY 2.0 (France) Attribution: tatoeba.org #2111153 (CK) & #5265438 (pititnatole)
Tom stayed.	Tom est resté.	CC-BY 2.0 (France) Attribution: tatoeba.org #2203823 (CK) & #5803757 (Aiji)
Tom stinks.	Tom pue.	CC-BY 2.0 (France) Attribution: tatoeba.org #6696147 (Eccles17) & #7801653 (theachaean)
Tom talked.	Tom a parlé.	CC-BY 2.0 (France) Attribution: tatoeba.org #2203849 (CK) & #5688409 (Aiji)
Tom yawned.	Tom bailla.	CC-BY 2.0 (France) Attribution: tatoeba.org #2005186 (CK) & #5265436 (pititnatole)
Tom'll cry.	Tom va pleurer.	CC-BY 2.0 (France) Attribution: tatoeba.org #2123530 (CK) & #5370996 (pititnatole)
Tom'll pay.	Tom paiera.	CC-BY 2.0 (France) Attribution: tatoeba.org #2123521 (CK) & #6468610 (Aiji)
Tom's dead.	Tom est mort.	CC-BY 2.0 (France) Attribution: tatoeba.org #2107478 (CK) & #1985736 (nimfeo)
Tom's deaf.	Tom est sourd.	CC-BY 2.0 (France) Attribution: tatoeba.org #2107479 (CK) & #5364339 (pititnatole)
Tom's died.	Tom est mort.	CC-BY 2.0 (France) Attribution: tatoeba.org #2107489 (CK) & #1985736 (nimfeo)
Tom's fast.	Tom est rapide.	CC-BY 2.0 (France) Attribution: tatoeba.org #2107509 (CK) & #5364440 (pititnatole)
Tom's free.	Tom est libre.	CC-BY 2.0 (France) Attribution: tatoeba.org #2107516 (CK) & #2801430 (Rockaround)
Tom's glad.	Tom est content.	CC-BY 2.0 (France) Attribution: tatoeba.org #2107521 (CK) & #5364434 (pititnatole)
Tom's glad.	Tom est heureux.	CC-BY 2.0 (France) Attribution: tatoeba.org #2107521 (CK) & #5364435 (pititnatole)
Tom's glad.	Tom est joyeux.	CC-BY 2.0 (France) Attribution: tatoeba.org #2107521 (CK) & #5364437 (pititnatole)
Tom's gone.	Tom est parti.	CC-BY 2.0 (France) Attribution: tatoeba.org #2107522 (CK) & #5324592 (Aiji)
Tom's here.	Tom est là.	CC-BY 2.0 (France) Attribution: tatoeba.org #2107535 (CK) & #5364419 (pititnatole)
Tom's here.	Tom est ici.	CC-BY 2.0 (France) Attribution: tatoeba.org #2107535 (CK) & #5364424 (pititnatole)
Tom's home.	Tom est chez lui.	CC-BY 2.0 (France) Attribution: tatoeba.org #2107537 (CK) & #3972064 (nimfeo)
Tom's home.	Tom est à la maison.	CC-BY 2.0 (France) Attribution: tatoeba.org #2107537 (CK) & #5364426 (pititnatole)
Tom's hurt.	Tom est blessé.	CC-BY 2.0 (France) Attribution: tatoeba.org #2107542 (CK) & #5664433 (Yemana)
Tom's left.	Tom est parti.	CC-BY 2.0 (France) Attribution: tatoeba.org #2107559 (CK) & #5324592 (Aiji)
Tom's left.	Tom partit.	CC-BY 2.0 (France) Attribution: tatoeba.org #2107559 (CK) & #5324593 (Aiji)
Tom's safe.	Tom est en sécurité.	CC-BY 2.0 (France) Attribution: tatoeba.org #2107587 (CK) & #6465505 (Aiji)
Tom's weak.	Tom est faible.	CC-BY 2.0 (France) Attribution: tatoeba.org #2107651 (CK) & #3375038 (GB3)
Tom's well.	Tom va bien.	CC-BY 2.0 (France) Attribution: tatoeba.org #2107653 (CK) & #1643838 (belgavox)
Tough luck!	Tant pis !	CC-BY 2.0 (France) Attribution: tatoeba.org #2121675 (freddy1) & #3256322 (Aiji)
Turn it up.	Monte-le.	CC-BY 2.0 (France) Attribution: tatoeba.org #1222880 (CK) & #1222896 (sacredceltic)
Turn it up.	Montez-le.	CC-BY 2.0 (France) Attribution: tatoeba.org #1222880 (CK) & #1222898 (sacredceltic)
Turn it up.	Augmente-le.	CC-BY 2.0 (France) Attribution: tatoeba.org #1222880 (CK) & #1222899 (sacredceltic)
Turn it up.	Augmentez-le.	CC-BY 2.0 (France) Attribution: tatoeba.org #1222880 (CK) & #1222900 (sacredceltic)
Wait a bit.	Attends une seconde !	CC-BY 2.0 (France) Attribution: tatoeba.org #3696774 (Lindoula) & #1852400 (sacredceltic)
Wait a bit.	Attends un peu.	CC-BY 2.0 (France) Attribution: tatoeba.org #3696774 (Lindoula) & #5156530 (nbrr)
Wait a sec.	Attends une seconde !	CC-BY 2.0 (France) Attribution: tatoeba.org #2253850 (CK) & #1852400 (sacredceltic)
Wait a sec.	Attendez une seconde !	CC-BY 2.0 (France) Attribution: tatoeba.org #2253850 (CK) & #1852401 (sacredceltic)
We all die.	Nous mourons tous.	CC-BY 2.0 (France) Attribution: tatoeba.org #2241010 (CK) & #4862838 (sacredceltic)
We all die.	Nous mourons toutes.	CC-BY 2.0 (France) Attribution: tatoeba.org #2241010 (CK) & #4862839 (sacredceltic)
We all lie.	Nous mentons tous.	CC-BY 2.0 (France) Attribution: tatoeba.org #6440635 (CK) & #6447130 (GB3)
We are men.	Nous sommes des hommes.	CC-BY 2.0 (France) Attribution: tatoeba.org #388869 (CK) & #331185 (minti)
We buy CDs.	Nous achetons des CD.	CC-BY 2.0 (France) Attribution: tatoeba.org #247711 (CK) & #5361259 (Aiji)
We can pay.	Nous pouvons payer.	CC-BY 2.0 (France) Attribution: tatoeba.org #2241042 (CK) & #4777472 (sacredceltic)
We can try.	Nous pouvons essayer.	CC-BY 2.0 (France) Attribution: tatoeba.org #2241045 (CK) & #4777475 (sacredceltic)
We can try.	Nous pouvons tenter.	CC-BY 2.0 (France) Attribution: tatoeba.org #2241045 (CK) & #4777477 (sacredceltic)
We can win.	Nous pouvons gagner.	CC-BY 2.0 (France) Attribution: tatoeba.org #4502907 (CK) & #4779747 (sacredceltic)
We can win.	Nous pouvons l'emporter.	CC-BY 2.0 (France) Attribution: tatoeba.org #4502907 (CK) & #4779748 (sacredceltic)
We like it.	Nous l'apprécions.	CC-BY 2.0 (France) Attribution: tatoeba.org #2241145 (CK) & #3633566 (sacredceltic)
We made it.	Nous l'avons fait.	CC-BY 2.0 (France) Attribution: tatoeba.org #1841560 (CK) & #1843227 (sacredceltic)
We made it.	Nous l'avons accompli.	CC-BY 2.0 (France) Attribution: tatoeba.org #1841560 (CK) & #1843228 (sacredceltic)
We made it.	Nous avons réussi.	CC-BY 2.0 (France) Attribution: tatoeba.org #1841560 (CK) & #1843229 (sacredceltic)
We must go.	Nous devons y aller.	CC-BY 2.0 (France) Attribution: tatoeba.org #1531057 (Spamster) & #1532757 (sacredceltic)
We must go.	Nous devons partir.	CC-BY 2.0 (France) Attribution: tatoeba.org #1531057 (Spamster) & #1532758 (sacredceltic)
We must go.	Il nous faut y aller.	CC-BY 2.0 (France) Attribution: tatoeba.org #1531057 (Spamster) & #1737673 (sacredceltic)
We must go.	Nous devons nous en aller.	CC-BY 2.0 (France) Attribution: tatoeba.org #1531057 (Spamster) & #1996495 (sacredceltic)
We need it.	Nous en avons besoin.	CC-BY 2.0 (France) Attribution: tatoeba.org #2241418 (CK) & #4777546 (sacredceltic)
We saw you.	Nous vous avons vu.	CC-BY 2.0 (France) Attribution: tatoeba.org #2241441 (CK) & #4778079 (sacredceltic)
We saw you.	Nous vous avons vue.	CC-BY 2.0 (France) Attribution: tatoeba.org #2241441 (CK) & #4778080 (sacredceltic)
We saw you.	Nous vous avons vues.	CC-BY 2.0 (France) Attribution: tatoeba.org #2241441 (CK) & #4778081 (sacredceltic)
We saw you.	Nous vous avons vus.	CC-BY 2.0 (France) Attribution: tatoeba.org #2241441 (CK) & #4778082 (sacredceltic)
We saw you.	Nous t'avons vu.	CC-BY 2.0 (France) Attribution: tatoeba.org #2241441 (CK) & #4778083 (sacredceltic)
We saw you.	Nous t'avons vue.	CC-BY 2.0 (France) Attribution: tatoeba.org #2241441 (CK) & #4778084 (sacredceltic)
We want it.	Nous le voulons.	CC-BY 2.0 (France) Attribution: tatoeba.org #2708748 (CK) & #4779612 (sacredceltic)
We'll cook.	Nous ferons la cuisine.	CC-BY 2.0 (France) Attribution: tatoeba.org #2203631 (CK) & #4777394 (sacredceltic)
We'll fail.	Nous échouerons.	CC-BY 2.0 (France) Attribution: tatoeba.org #2203673 (CK) & #4777416 (sacredceltic)
We'll help.	Nous apporterons de l'aide.	CC-BY 2.0 (France) Attribution: tatoeba.org #2107677 (CK) & #2109511 (sacredceltic)
We'll obey.	Nous obéirons.	CC-BY 2.0 (France) Attribution: tatoeba.org #2203735 (CK) & #4777434 (sacredceltic)
We'll pass.	Nous réussirons.	CC-BY 2.0 (France) Attribution: tatoeba.org #2203744 (CK) & #4777437 (sacredceltic)
We'll swim.	Nous nagerons.	CC-BY 2.0 (France) Attribution: tatoeba.org #5576195 (CK) & #5576224 (alexisslay)
We'll wait.	Nous attendrons.	CC-BY 2.0 (France) Attribution: tatoeba.org #2107683 (CK) & #2109499 (sacredceltic)
We'll walk.	Nous marcherons.	CC-BY 2.0 (France) Attribution: tatoeba.org #2203887 (CK) & #2206211 (sacredceltic)
We'll work.	Nous travaillerons.	CC-BY 2.0 (France) Attribution: tatoeba.org #2203896 (CK) & #2206183 (sacredceltic)
We're back.	Nous sommes de retour.	CC-BY 2.0 (France) Attribution: tatoeba.org #2107332 (CK) & #4775624 (sacredceltic)
We're boys.	Nous sommes des garçons.	CC-BY 2.0 (France) Attribution: tatoeba.org #6874274 (CK) & #6465654 (Aiji)
We're busy.	Nous sommes occupés.	CC-BY 2.0 (France) Attribution: tatoeba.org #2046652 (CK) & #4775616 (sacredceltic)
We're busy.	Nous sommes occupées.	CC-BY 2.0 (France) Attribution: tatoeba.org #2046652 (CK) & #4775617 (sacredceltic)
We're calm.	Nous sommes calmes.	CC-BY 2.0 (France) Attribution: tatoeba.org #3825941 (CK) & #8352750 (zarisi)
We're done.	Nous avons fini.	CC-BY 2.0 (France) Attribution: tatoeba.org #1841554 (CK) & #1844416 (sacredceltic)
We're done.	Nous avons terminé.	CC-BY 2.0 (France) Attribution: tatoeba.org #1841554 (CK) & #1844417 (sacredceltic)
We're done.	Nous en avons fini.	CC-BY 2.0 (France) Attribution: tatoeba.org #1841554 (CK) & #1844418 (sacredceltic)
We're done.	Nous en avons terminé.	CC-BY 2.0 (France) Attribution: tatoeba.org #1841554 (CK) & #1844420 (sacredceltic)
We're even.	Nous sommes quittes.	CC-BY 2.0 (France) Attribution: tatoeba.org #1013826 (CM) & #1013319 (sacredceltic)
We're even.	Nous sommes à égalité.	CC-BY 2.0 (France) Attribution: tatoeba.org #1013826 (CM) & #1722422 (sacredceltic)
We're fine.	Nous allons bien.	CC-BY 2.0 (France) Attribution: tatoeba.org #2107345 (CK) & #4775654 (sacredceltic)
We're here.	Nous sommes ici.	CC-BY 2.0 (France) Attribution: tatoeba.org #2123504 (CK) & #1197580 (sacredceltic)
We're here.	Nous sommes là.	CC-BY 2.0 (France) Attribution: tatoeba.org #2123504 (CK) & #4578515 (sacredceltic)
We're home.	Nous sommes chez nous.	CC-BY 2.0 (France) Attribution: tatoeba.org #1841552 (CK) & #1844424 (sacredceltic)
We're late.	Nous sommes en retard.	CC-BY 2.0 (France) Attribution: tatoeba.org #2107352 (CK) & #780903 (sacredceltic)
We're lazy.	Nous sommes paresseux.	CC-BY 2.0 (France) Attribution: tatoeba.org #2203053 (CK) & #6463096 (Aiji)
We're lazy.	Nous sommes fainéantes.	CC-BY 2.0 (France) Attribution: tatoeba.org #2203053 (CK) & #6463097 (Aiji)
We're lost.	Nous sommes perdus.	CC-BY 2.0 (France) Attribution: tatoeba.org #2107354 (CK) & #2109647 (sacredceltic)
We're lost.	Nous sommes perdues.	CC-BY 2.0 (France) Attribution: tatoeba.org #2107354 (CK) & #2109651 (sacredceltic)
We're rich.	Nous sommes riches.	CC-BY 2.0 (France) Attribution: tatoeba.org #2203292 (CK) & #4777285 (sacredceltic)
We're safe.	Nous sommes en sécurité.	CC-BY 2.0 (France) Attribution: tatoeba.org #2107357 (CK) & #2109642 (sacredceltic)
We're sunk.	On est foutu.	CC-BY 2.0 (France) Attribution: tatoeba.org #282677 (CM) & #1291378 (sacredceltic)
We're sunk.	Nous sommes foutus.	CC-BY 2.0 (France) Attribution: tatoeba.org #282677 (CM) & #1291380 (sacredceltic)
We're weak.	Nous sommes faibles.	CC-BY 2.0 (France) Attribution: tatoeba.org #2203573 (CK) & #4777373 (sacredceltic)
What a day!	Quelle journée !	CC-BY 2.0 (France) Attribution: tatoeba.org #1723781 (belgavox) & #1719439 (Rovo)
What is it?	Qu'est-ce que c'est ?	CC-BY 2.0 (France) Attribution: tatoeba.org #42849 (brauliobezerra) & #3094 (TRANG)
What is it?	C'est quoi ?	CC-BY 2.0 (France) Attribution: tatoeba.org #42849 (brauliobezerra) & #564436 (sacredceltic)
What is it?	Qu'est-ce ?	CC-BY 2.0 (France) Attribution: tatoeba.org #42849 (brauliobezerra) & #1130166 (sacredceltic)
What is it?	Qu'est ce c'est ?	CC-BY 2.0 (France) Attribution: tatoeba.org #42849 (brauliobezerra) & #3469076 (Lulantis)
What's new?	Quoi de nouveau ?	CC-BY 2.0 (France) Attribution: tatoeba.org #25029 (CK) & #3259554 (nimfeo)
Where am I?	Où suis-je ?	CC-BY 2.0 (France) Attribution: tatoeba.org #255212 (adjusting) & #1098750 (sacredceltic)
Who are we?	Qui sommes-nous ?	CC-BY 2.0 (France) Attribution: tatoeba.org #2254698 (CK) & #4779593 (sacredceltic)
Who did it?	Qui l'a fait ?	CC-BY 2.0 (France) Attribution: tatoeba.org #276223 (CK) & #579927 (sacredceltic)
Who did it?	Qui a fait ça ?	CC-BY 2.0 (France) Attribution: tatoeba.org #276223 (CK) & #2269525 (MartinShadock)
Who has it?	Qui l'a ?	CC-BY 2.0 (France) Attribution: tatoeba.org #2254728 (CK) & #6462995 (Aiji)
Who is Tom?	C’est qui, Tom ?	CC-BY 2.0 (France) Attribution: tatoeba.org #2587424 (Hybrid) & #4869053 (gillux)
Who phoned?	Qui a téléphoné ?	CC-BY 2.0 (France) Attribution: tatoeba.org #2203752 (CK) & #1086386 (Aiji)
Who phoned?	Qui est-ce qui a téléphoné ?	CC-BY 2.0 (France) Attribution: tatoeba.org #2203752 (CK) & #1086390 (Aiji)
Who saw me?	Qui m'a vu ?	CC-BY 2.0 (France) Attribution: tatoeba.org #3822506 (CK) & #5662094 (Aiji)
Who stayed?	Qui est resté ?	CC-BY 2.0 (France) Attribution: tatoeba.org #2203822 (CK) & #6465291 (Aiji)
Who talked?	Qui a parlé ?	CC-BY 2.0 (France) Attribution: tatoeba.org #2203848 (CK) & #4247373 (mouche)
Who yelled?	Qui a hurlé ?	CC-BY 2.0 (France) Attribution: tatoeba.org #2203900 (CK) & #2206177 (sacredceltic)
Who's here?	Qui est là ?	CC-BY 2.0 (France) Attribution: tatoeba.org #2203695 (CK) & #1158571 (sacredceltic)
Who's that?	Qui est-ce ?	CC-BY 2.0 (France) Attribution: tatoeba.org #742806 (rpglover64) & #347336 (sysko)
Who's that?	C’est qui ?	CC-BY 2.0 (France) Attribution: tatoeba.org #742806 (rpglover64) & #4366797 (gillux)
Why bother?	Pourquoi s'en soucier ?	CC-BY 2.0 (France) Attribution: tatoeba.org #3731482 (CM) & #3936939 (sacredceltic)
You decide.	Toi, décide.	CC-BY 2.0 (France) Attribution: tatoeba.org #1747551 (belgavox) & #1421789 (sacredceltic)
You decide.	Vous, décidez.	CC-BY 2.0 (France) Attribution: tatoeba.org #1747551 (belgavox) & #1421790 (sacredceltic)
You did it!	C'est toi qui l'as fait !	CC-BY 2.0 (France) Attribution: tatoeba.org #1112536 (Scott) & #1114396 (sacredceltic)
You did it!	C'est vous qui l'avez fait !	CC-BY 2.0 (France) Attribution: tatoeba.org #1112536 (Scott) & #1114397 (sacredceltic)
You may go.	Vous pouvez partir.	CC-BY 2.0 (France) Attribution: tatoeba.org #518553 (CK) & #416231 (sysko)
You may go.	Tu peux y aller.	CC-BY 2.0 (France) Attribution: tatoeba.org #518553 (CK) & #474834 (sacredceltic)
You may go.	Tu peux partir.	CC-BY 2.0 (France) Attribution: tatoeba.org #518553 (CK) & #590168 (qdii)
You may go.	Tu peux t'en aller.	CC-BY 2.0 (France) Attribution: tatoeba.org #518553 (CK) & #893881 (sacredceltic)
You may go.	Vous pouvez vous en aller.	CC-BY 2.0 (France) Attribution: tatoeba.org #518553 (CK) & #1924384 (sacredceltic)
You may go.	Vous pouvez y aller.	CC-BY 2.0 (France) Attribution: tatoeba.org #518553 (CK) & #1924385 (sacredceltic)
You're bad.	Tu es vilain.	CC-BY 2.0 (France) Attribution: tatoeba.org #2202603 (CK) & #474853 (sacredceltic)
You're big.	Tu es grand.	CC-BY 2.0 (France) Attribution: tatoeba.org #2202619 (CK) & #1121145 (sacredceltic)
You're big.	Tu es grande.	CC-BY 2.0 (France) Attribution: tatoeba.org #2202619 (CK) & #1121146 (sacredceltic)
You're big.	Vous êtes grand.	CC-BY 2.0 (France) Attribution: tatoeba.org #2202619 (CK) & #1121147 (sacredceltic)
You're big.	Vous êtes grande.	CC-BY 2.0 (France) Attribution: tatoeba.org #2202619 (CK) & #1121148 (sacredceltic)
You're big.	Vous êtes grands.	CC-BY 2.0 (France) Attribution: tatoeba.org #2202619 (CK) & #1121149 (sacredceltic)
You're big.	Vous êtes grandes.	CC-BY 2.0 (France) Attribution: tatoeba.org #2202619 (CK) & #1121150 (sacredceltic)
You're fun.	T'es marrante.	CC-BY 2.0 (France) Attribution: tatoeba.org #2202897 (CK) & #4636164 (sacredceltic)
You're fun.	T'es marrant.	CC-BY 2.0 (France) Attribution: tatoeba.org #2202897 (CK) & #4636165 (sacredceltic)
You're odd.	Tu es bizarre.	CC-BY 2.0 (France) Attribution: tatoeba.org #2203132 (CK) & #1996398 (sacredceltic)
You're odd.	Vous êtes bizarre.	CC-BY 2.0 (France) Attribution: tatoeba.org #2203132 (CK) & #1996401 (sacredceltic)
You're odd.	Vous êtes bizarres.	CC-BY 2.0 (France) Attribution: tatoeba.org #2203132 (CK) & #1996404 (sacredceltic)
You're old.	Tu es vieux.	CC-BY 2.0 (France) Attribution: tatoeba.org #2203139 (CK) & #4655363 (sacredceltic)
You're old.	Tu es vieille.	CC-BY 2.0 (France) Attribution: tatoeba.org #2203139 (CK) & #4655364 (sacredceltic)
You're old.	Vous êtes vieux.	CC-BY 2.0 (France) Attribution: tatoeba.org #2203139 (CK) & #4655365 (sacredceltic)
You're old.	Vous êtes vieilles.	CC-BY 2.0 (France) Attribution: tatoeba.org #2203139 (CK) & #4655367 (sacredceltic)
You're old.	Vous êtes vieille.	CC-BY 2.0 (France) Attribution: tatoeba.org #2203139 (CK) & #4655368 (sacredceltic)
You're sad.	Tu es triste.	CC-BY 2.0 (France) Attribution: tatoeba.org #2203306 (CK) & #4655485 (sacredceltic)
You're sad.	Vous êtes triste.	CC-BY 2.0 (France) Attribution: tatoeba.org #2203306 (CK) & #4655486 (sacredceltic)
You're shy.	Tu es timide.	CC-BY 2.0 (France) Attribution: tatoeba.org #2203344 (CK) & #4655501 (sacredceltic)
You're shy.	Vous êtes timide.	CC-BY 2.0 (France) Attribution: tatoeba.org #2203344 (CK) & #4655502 (sacredceltic)
You've won!	Vous avez gagné !	CC-BY 2.0 (France) Attribution: tatoeba.org #2123492 (CK) & #2884093 (Popolon)
You've won!	Tu as gagné !	CC-BY 2.0 (France) Attribution: tatoeba.org #2123492 (CK) & #2884094 (Popolon)
All is well.	Tout va bien.	CC-BY 2.0 (France) Attribution: tatoeba.org #322610 (CM) & #9336 (sacredceltic)
Am I hungry!	J'ai faim !	CC-BY 2.0 (France) Attribution: tatoeba.org #72095 (CK) & #10146 (sacredceltic)
Am I stupid?	Suis-je idiot ?	CC-BY 2.0 (France) Attribution: tatoeba.org #3419649 (Hybrid) & #3430342 (sacredceltic)
Am I stupid?	Suis-je idiote ?	CC-BY 2.0 (France) Attribution: tatoeba.org #3419649 (Hybrid) & #3430343 (sacredceltic)
Anyone home?	Quiconque est-il dans la maison ?	CC-BY 2.0 (France) Attribution: tatoeba.org #2092558 (CK) & #2099473 (sacredceltic)
Anyone home?	Quiconque est-il à la maison ?	CC-BY 2.0 (France) Attribution: tatoeba.org #2092558 (CK) & #3671180 (sacredceltic)
Anyone home?	Qui que ce soit est-il à la maison ?	CC-BY 2.0 (France) Attribution: tatoeba.org #2092558 (CK) & #3671188 (sacredceltic)
Anyone hurt?	Quiconque est-il blessé ?	CC-BY 2.0 (France) Attribution: tatoeba.org #2092559 (CK) & #1763069 (sacredceltic)
Anyone hurt?	Qui que ce soit est-il blessé ?	CC-BY 2.0 (France) Attribution: tatoeba.org #2092559 (CK) & #2099494 (sacredceltic)
Are we done?	Avons-nous terminé ?	CC-BY 2.0 (France) Attribution: tatoeba.org #1553536 (CK) & #1554037 (sacredceltic)
Are we done?	En avons-nous terminé ?	CC-BY 2.0 (France) Attribution: tatoeba.org #1553536 (CK) & #1554038 (sacredceltic)
Are we lost?	Sommes-nous perdus ?	CC-BY 2.0 (France) Attribution: tatoeba.org #2244925 (CK) & #4779559 (sacredceltic)
Are we lost?	Sommes-nous perdues ?	CC-BY 2.0 (France) Attribution: tatoeba.org #2244925 (CK) & #4779560 (sacredceltic)
Are we safe?	Sommes-nous en sécurité ?	CC-BY 2.0 (France) Attribution: tatoeba.org #2244928 (CK) & #4779561 (sacredceltic)
Are you Tom?	Êtes-vous Tom ?	CC-BY 2.0 (France) Attribution: tatoeba.org #1495916 (CK) & #1495923 (Rovo)
Are you Tom?	Est-ce que tu es Tom ?	CC-BY 2.0 (France) Attribution: tatoeba.org #1495916 (CK) & #1495926 (Rovo)
Are you hot?	As-tu chaud ?	CC-BY 2.0 (France) Attribution: tatoeba.org #2244949 (CK) & #6683691 (GB3)
Are you hot?	Avez-vous chaud ?	CC-BY 2.0 (France) Attribution: tatoeba.org #2244949 (CK) & #6683692 (GB3)
Are you mad?	Êtes-vous fou ?	CC-BY 2.0 (France) Attribution: tatoeba.org #18965 (CK) & #1291350 (sacredceltic)
Are you mad?	Es-tu folle ?	CC-BY 2.0 (France) Attribution: tatoeba.org #18965 (CK) & #1291351 (sacredceltic)
Are you mad?	Êtes-vous folle ?	CC-BY 2.0 (France) Attribution: tatoeba.org #18965 (CK) & #1291352 (sacredceltic)
Are you new?	Tu es nouveau ?	CC-BY 2.0 (France) Attribution: tatoeba.org #429820 (FeuDRenais) & #429827 (Archibald)
Are you sad?	Es-tu triste ?	CC-BY 2.0 (France) Attribution: tatoeba.org #1755584 (Betsemes) & #1958821 (Sbgodin)
Ask anybody.	Demande à n'importe qui !	CC-BY 2.0 (France) Attribution: tatoeba.org #2111968 (CK) & #2113257 (sacredceltic)
Ask anybody.	Demandez à n'importe qui !	CC-BY 2.0 (France) Attribution: tatoeba.org #2111968 (CK) & #2113258 (sacredceltic)
Ask anybody.	Demande à qui que ce soit !	CC-BY 2.0 (France) Attribution: tatoeba.org #2111968 (CK) & #2113260 (sacredceltic)
Ask anybody.	Demandez à qui que ce soit !	CC-BY 2.0 (France) Attribution: tatoeba.org #2111968 (CK) & #2113261 (sacredceltic)
Be creative.	Soyez créatives !	CC-BY 2.0 (France) Attribution: tatoeba.org #2111964 (CK) & #2113285 (sacredceltic)
Be creative.	Soyez créatifs !	CC-BY 2.0 (France) Attribution: tatoeba.org #2111964 (CK) & #2113286 (sacredceltic)
Be creative.	Soyez créative !	CC-BY 2.0 (France) Attribution: tatoeba.org #2111964 (CK) & #2113287 (sacredceltic)
Be creative.	Soyez créatif !	CC-BY 2.0 (France) Attribution: tatoeba.org #2111964 (CK) & #2113288 (sacredceltic)
Be creative.	Sois créative !	CC-BY 2.0 (France) Attribution: tatoeba.org #2111964 (CK) & #2113290 (sacredceltic)
Be creative.	Sois créatif !	CC-BY 2.0 (France) Attribution: tatoeba.org #2111964 (CK) & #2113291 (sacredceltic)
Be discreet.	Sois discret !	CC-BY 2.0 (France) Attribution: tatoeba.org #2111963 (CK) & #2113292 (sacredceltic)
Be discreet.	Sois discrète !	CC-BY 2.0 (France) Attribution: tatoeba.org #2111963 (CK) & #2113293 (sacredceltic)
Be discreet.	Soyez discret !	CC-BY 2.0 (France) Attribution: tatoeba.org #2111963 (CK) & #2113294 (sacredceltic)
Be discreet.	Soyez discrète !	CC-BY 2.0 (France) Attribution: tatoeba.org #2111963 (CK) & #2113295 (sacredceltic)
Be discreet.	Soyez discrets !	CC-BY 2.0 (France) Attribution: tatoeba.org #2111963 (CK) & #2113296 (sacredceltic)
Be discreet.	Soyez discrètes !	CC-BY 2.0 (France) Attribution: tatoeba.org #2111963 (CK) & #2113297 (sacredceltic)
Be friendly.	Soyez amicales !	CC-BY 2.0 (France) Attribution: tatoeba.org #2111962 (CK) & #2113299 (sacredceltic)
Be friendly.	Soyez amicaux !	CC-BY 2.0 (France) Attribution: tatoeba.org #2111962 (CK) & #2113300 (sacredceltic)
Be friendly.	Soyez amicale !	CC-BY 2.0 (France) Attribution: tatoeba.org #2111962 (CK) & #2113301 (sacredceltic)
Be friendly.	Soyez amical !	CC-BY 2.0 (France) Attribution: tatoeba.org #2111962 (CK) & #2113302 (sacredceltic)
Be friendly.	Sois amicale !	CC-BY 2.0 (France) Attribution: tatoeba.org #2111962 (CK) & #2113303 (sacredceltic)
Be friendly.	Sois amical !	CC-BY 2.0 (France) Attribution: tatoeba.org #2111962 (CK) & #2113304 (sacredceltic)
Be generous.	Sois généreux.	CC-BY 2.0 (France) Attribution: tatoeba.org #6599065 (Eccles17) & #7801735 (theachaean)
Be merciful.	Sois clément !	CC-BY 2.0 (France) Attribution: tatoeba.org #2111961 (CK) & #2113307 (sacredceltic)
Be merciful.	Sois clémente !	CC-BY 2.0 (France) Attribution: tatoeba.org #2111961 (CK) & #2113310 (sacredceltic)
Be merciful.	Soyez clément !	CC-BY 2.0 (France) Attribution: tatoeba.org #2111961 (CK) & #2113311 (sacredceltic)
Be merciful.	Soyez cléments !	CC-BY 2.0 (France) Attribution: tatoeba.org #2111961 (CK) & #2113312 (sacredceltic)
Be merciful.	Soyez clémente !	CC-BY 2.0 (France) Attribution: tatoeba.org #2111961 (CK) & #2113313 (sacredceltic)
Be merciful.	Soyez clémentes !	CC-BY 2.0 (France) Attribution: tatoeba.org #2111961 (CK) & #2113315 (sacredceltic)
Be merciful.	Soyez miséricordieuses !	CC-BY 2.0 (France) Attribution: tatoeba.org #2111961 (CK) & #2113316 (sacredceltic)
Be merciful.	Soyez miséricordieuse !	CC-BY 2.0 (France) Attribution: tatoeba.org #2111961 (CK) & #2113317 (sacredceltic)
Be merciful.	Soyez miséricordieux !	CC-BY 2.0 (France) Attribution: tatoeba.org #2111961 (CK) & #2113318 (sacredceltic)
Be merciful.	Sois miséricordieuse !	CC-BY 2.0 (France) Attribution: tatoeba.org #2111961 (CK) & #2113319 (sacredceltic)
Be merciful.	Sois miséricordieux !	CC-BY 2.0 (France) Attribution: tatoeba.org #2111961 (CK) & #2113320 (sacredceltic)
Be prepared.	Sois préparé !	CC-BY 2.0 (France) Attribution: tatoeba.org #2111960 (CK) & #1529188 (sacredceltic)
Be prepared.	Sois préparée !	CC-BY 2.0 (France) Attribution: tatoeba.org #2111960 (CK) & #1529189 (sacredceltic)
Be prepared.	Soyez préparé !	CC-BY 2.0 (France) Attribution: tatoeba.org #2111960 (CK) & #1529190 (sacredceltic)
Be prepared.	Soyez préparée !	CC-BY 2.0 (France) Attribution: tatoeba.org #2111960 (CK) & #1529192 (sacredceltic)
Be prepared.	Soyez préparées !	CC-BY 2.0 (France) Attribution: tatoeba.org #2111960 (CK) & #1529193 (sacredceltic)
Be prepared.	Soyez préparés !	CC-BY 2.0 (France) Attribution: tatoeba.org #2111960 (CK) & #1529194 (sacredceltic)
Be prepared.	Sois prêt !	CC-BY 2.0 (France) Attribution: tatoeba.org #2111960 (CK) & #2113324 (sacredceltic)
Be prepared.	Tiens-toi prêt !	CC-BY 2.0 (France) Attribution: tatoeba.org #2111960 (CK) & #2113325 (sacredceltic)
Be prepared.	Sois prête !	CC-BY 2.0 (France) Attribution: tatoeba.org #2111960 (CK) & #2113326 (sacredceltic)
Be prepared.	Soyez prêt !	CC-BY 2.0 (France) Attribution: tatoeba.org #2111960 (CK) & #2113327 (sacredceltic)
Be prepared.	Soyez prête !	CC-BY 2.0 (France) Attribution: tatoeba.org #2111960 (CK) & #2113328 (sacredceltic)
Be prepared.	Soyez prêts !	CC-BY 2.0 (France) Attribution: tatoeba.org #2111960 (CK) & #2113329 (sacredceltic)
Be prepared.	Soyez prêtes !	CC-BY 2.0 (France) Attribution: tatoeba.org #2111960 (CK) & #2113330 (sacredceltic)
Be prepared.	Tiens-toi prête !	CC-BY 2.0 (France) Attribution: tatoeba.org #2111960 (CK) & #2113331 (sacredceltic)
Be prepared.	Tenez-vous prêt !	CC-BY 2.0 (France) Attribution: tatoeba.org #2111960 (CK) & #2113332 (sacredceltic)
Be prepared.	Tenez-vous prête !	CC-BY 2.0 (France) Attribution: tatoeba.org #2111960 (CK) & #2113333 (sacredceltic)
Be prepared.	Tenez-vous prêts !	CC-BY 2.0 (France) Attribution: tatoeba.org #2111960 (CK) & #2113334 (sacredceltic)
Be prepared.	Tenez-vous prêtes !	CC-BY 2.0 (France) Attribution: tatoeba.org #2111960 (CK) & #2113335 (sacredceltic)
Be punctual.	Soyez ponctuelles !	CC-BY 2.0 (France) Attribution: tatoeba.org #2111959 (CK) & #2114307 (sacredceltic)
Be punctual.	Soyez ponctuelle !	CC-BY 2.0 (France) Attribution: tatoeba.org #2111959 (CK) & #2114308 (sacredceltic)
Be punctual.	Soyez ponctuels !	CC-BY 2.0 (France) Attribution: tatoeba.org #2111959 (CK) & #2114309 (sacredceltic)
Be punctual.	Soyez ponctuel !	CC-BY 2.0 (France) Attribution: tatoeba.org #2111959 (CK) & #2114310 (sacredceltic)
Be punctual.	Sois ponctuel !	CC-BY 2.0 (France) Attribution: tatoeba.org #2111959 (CK) & #2114311 (sacredceltic)
Be punctual.	Sois ponctuelle !	CC-BY 2.0 (France) Attribution: tatoeba.org #2111959 (CK) & #2114312 (sacredceltic)
Be ruthless.	Soyez impitoyable !	CC-BY 2.0 (France) Attribution: tatoeba.org #2111957 (CK) & #2114319 (sacredceltic)
Be ruthless.	Soyez impitoyables !	CC-BY 2.0 (France) Attribution: tatoeba.org #2111957 (CK) & #2114320 (sacredceltic)
Be ruthless.	Sois impitoyable !	CC-BY 2.0 (France) Attribution: tatoeba.org #2111957 (CK) & #2114321 (sacredceltic)
Be sensible.	Soyez raisonnable !	CC-BY 2.0 (France) Attribution: tatoeba.org #2111955 (CK) & #2114340 (sacredceltic)
Be sensible.	Soyez raisonnables !	CC-BY 2.0 (France) Attribution: tatoeba.org #2111955 (CK) & #2114341 (sacredceltic)
Be sensible.	Sois raisonnable !	CC-BY 2.0 (France) Attribution: tatoeba.org #2111955 (CK) & #2114342 (sacredceltic)
Be watchful.	Sois prudent !	CC-BY 2.0 (France) Attribution: tatoeba.org #2111948 (CK) & #1850037 (sacredceltic)
Be watchful.	Sois prudente !	CC-BY 2.0 (France) Attribution: tatoeba.org #2111948 (CK) & #1850038 (sacredceltic)
Be watchful.	Soyez prudent !	CC-BY 2.0 (France) Attribution: tatoeba.org #2111948 (CK) & #1850039 (sacredceltic)
Be watchful.	Soyez prudente !	CC-BY 2.0 (France) Attribution: tatoeba.org #2111948 (CK) & #1850041 (sacredceltic)
Be yourself.	Sois toi-même.	CC-BY 2.0 (France) Attribution: tatoeba.org #1490941 (BraveSentry) & #1491571 (sacredceltic)
Be yourself.	Soyez vous-même.	CC-BY 2.0 (France) Attribution: tatoeba.org #1490941 (BraveSentry) & #1491572 (sacredceltic)
Beer's good.	La bière est bonne.	CC-BY 2.0 (France) Attribution: tatoeba.org #2111947 (CK) & #6463069 (Aiji)
Break it up!	Arrêtez !	CC-BY 2.0 (France) Attribution: tatoeba.org #2245010 (CK) & #1291422 (sacredceltic)
Can I begin?	Puis-je commencer ?	CC-BY 2.0 (France) Attribution: tatoeba.org #2245038 (CK) & #5064940 (sacredceltic)
Can it wait?	Cela peut-il attendre ?	CC-BY 2.0 (France) Attribution: tatoeba.org #1955963 (Spamster) & #1958238 (sacredceltic)
Can we come?	Pouvons-nous venir ?	CC-BY 2.0 (France) Attribution: tatoeba.org #2245043 (CK) & #4779565 (sacredceltic)
Can we help?	Pouvons-nous donner un coup de main ?	CC-BY 2.0 (France) Attribution: tatoeba.org #2245044 (CK) & #4779566 (sacredceltic)
Can we stop?	Pouvons-nous arrêter ?	CC-BY 2.0 (France) Attribution: tatoeba.org #2245048 (CK) & #4779572 (sacredceltic)
Can we talk?	Pouvons-nous parler ?	CC-BY 2.0 (France) Attribution: tatoeba.org #63859 (CK) & #1147175 (sacredceltic)
Can you see?	Arrives-tu à voir ?	CC-BY 2.0 (France) Attribution: tatoeba.org #1553530 (CK) & #1554063 (sacredceltic)
Can you see?	Arrivez-vous à voir ?	CC-BY 2.0 (France) Attribution: tatoeba.org #1553530 (CK) & #1554064 (sacredceltic)
Can you ski?	Savez-vous faire du ski ?	CC-BY 2.0 (France) Attribution: tatoeba.org #2748477 (CM) & #1483770 (martin9)
Can you ski?	Sais-tu faire du ski ?	CC-BY 2.0 (France) Attribution: tatoeba.org #2748477 (CM) & #2748478 (Aiji)
Can you try?	Pouvez-vous essayer ?	CC-BY 2.0 (France) Attribution: tatoeba.org #2245062 (CK) & #2464970 (arnxy20)
Cancel that.	Annule ça.	CC-BY 2.0 (France) Attribution: tatoeba.org #8041201 (OsoHombre) & #8703210 (Julien_PDC)
Cancel that.	Annulez ça.	CC-BY 2.0 (France) Attribution: tatoeba.org #8041201 (OsoHombre) & #8708652 (Julien_PDC)
Check again.	Revérifie.	CC-BY 2.0 (France) Attribution: tatoeba.org #2111940 (CK) & #8407904 (Aiji)
Clean it up.	Nettoyez-le.	CC-BY 2.0 (France) Attribution: tatoeba.org #2245179 (CK) & #2464929 (arnxy20)
Clean it up.	Nettoie-le.	CC-BY 2.0 (France) Attribution: tatoeba.org #2245179 (CK) & #2464930 (arnxy20)
Come get it.	Viens le chercher.	CC-BY 2.0 (France) Attribution: tatoeba.org #2245196 (CK) & #1554065 (sacredceltic)
Come get me.	Venez me chercher.	CC-BY 2.0 (France) Attribution: tatoeba.org #2245197 (CK) & #2464963 (arnxy20)
Come inside.	Entre.	CC-BY 2.0 (France) Attribution: tatoeba.org #2111930 (CK) & #585174 (sacredceltic)
Come off it.	Laisse tomber.	CC-BY 2.0 (France) Attribution: tatoeba.org #2245201 (CK) & #400311 (qdii)
Come off it.	Arrête ton char.	CC-BY 2.0 (France) Attribution: tatoeba.org #2245201 (CK) & #2464950 (arnxy20)
Cook for me.	Cuisine pour moi.	CC-BY 2.0 (France) Attribution: tatoeba.org #1116995 (CK) & #1134692 (sacredceltic)
Cook for me.	Cuisinez pour moi.	CC-BY 2.0 (France) Attribution: tatoeba.org #1116995 (CK) & #2716604 (Aiji)
Count me in.	Tu peux me compter dans le nombre.	CC-BY 2.0 (France) Attribution: tatoeba.org #42880 (CK) & #1291381 (sacredceltic)
Cover it up.	Couvrez-le.	CC-BY 2.0 (France) Attribution: tatoeba.org #2245244 (CK) & #2464926 (arnxy20)
Cover it up.	Camouflez-le.	CC-BY 2.0 (France) Attribution: tatoeba.org #2245244 (CK) & #2464927 (arnxy20)
Deal me out.	Ne compte pas sur moi.	CC-BY 2.0 (France) Attribution: tatoeba.org #2245251 (CK) & #2464951 (arnxy20)
Did Tom eat?	Est-ce que Tom a mangé ?	CC-BY 2.0 (France) Attribution: tatoeba.org #2235665 (CK) & #6468692 (Aiji)
Did Tom eat?	Tom a-t-il mangé ?	CC-BY 2.0 (France) Attribution: tatoeba.org #2235665 (CK) & #6468693 (Aiji)
Did it hurt?	Ça vous a fait mal ?	CC-BY 2.0 (France) Attribution: tatoeba.org #2245259 (CK) & #2464934 (arnxy20)
Did you win?	As-tu vaincu ?	CC-BY 2.0 (France) Attribution: tatoeba.org #2245260 (CK) & #2769045 (Rovo)
Did you win?	L'avez-vous emporté ?	CC-BY 2.0 (France) Attribution: tatoeba.org #2245260 (CK) & #2769047 (Rovo)
Did you win?	L'as-tu emporté ?	CC-BY 2.0 (France) Attribution: tatoeba.org #2245260 (CK) & #2769048 (Rovo)
Do it again!	Fais-le encore une fois !	CC-BY 2.0 (France) Attribution: tatoeba.org #31506 (CK) & #13583 (sacredceltic)
Do it again!	Refais-le !	CC-BY 2.0 (France) Attribution: tatoeba.org #31506 (CK) & #1021616 (sacredceltic)
Do it again!	Fais-le de nouveau !	CC-BY 2.0 (France) Attribution: tatoeba.org #31506 (CK) & #1021617 (sacredceltic)
Do it again!	Fais-le à nouveau !	CC-BY 2.0 (France) Attribution: tatoeba.org #31506 (CK) & #1021623 (sacredceltic)
Do it again!	Faites-le de nouveau !	CC-BY 2.0 (France) Attribution: tatoeba.org #31506 (CK) & #1021624 (sacredceltic)
Do it again!	Faites-le à nouveau !	CC-BY 2.0 (France) Attribution: tatoeba.org #31506 (CK) & #1021625 (sacredceltic)
Do it again!	Refaites-le !	CC-BY 2.0 (France) Attribution: tatoeba.org #31506 (CK) & #1021627 (sacredceltic)
Do it right.	Fais-le comme il faut !	CC-BY 2.0 (France) Attribution: tatoeba.org #2245274 (CK) & #3679640 (sacredceltic)
[truncated: 175,210 more rows]
